# Supplementary material for: Disrupted gut microecology after high-dose 131I therapy and radioprotective effects of arachidonic acid supplementation
Source: Eur J Nucl Med Mol Imaging. 2024 Apr 2;51(8):2395–408. doi: 10.1007/s00259-024-06688-9 (PMC11178657; doi:10.1007/s00259-024-06688-9)
Supplement: Supplementary file 6 — Supplementary file6 (XLSX 503 KB) [file 259_2024_6688_MOESM6_ESM.xlsx]

## Sheet: POS
id	MS2 name	MS2 score	MS1 name	MS1 ppm	rt	mz	SuperClass	type	MEAN B	MEAN A	VIP	P-VALUE	Q-VALUE	FOLD CHANGE	LOG_FOLDCHANGE
1	3-Buten-2-one	1			405.971	71.0498	Organooxygen compounds	forward	2.59542e-05	4.20823e-07	2.12734	2.49187e-09	2.71091e-08	61.6747	5.94661
3	Malondialdehyde	0.999956			405.742	73.0291	Organic oxygen compounds	forward	2.4274e-05	6.7301e-07	2.2618	8.07029e-10	1.10912e-08	36.0678	5.17264
6	Adenine	0.999848			170.274	136.062	Organoheterocyclic compounds	forward	0.00930674	0.0030238	1.44374	0.000126414	0.000363925	3.07783	1.62191
7	beta-Alanine	0.999833			367.389	90.0554	Organic acids and derivatives	forward	0.00152117	0.00101841	1.22046	0.000127437	0.000366392	1.49367	0.578862
9	Yuccaol C	0.999776			478.469	543.132	Phenylpropanoids and polyketides	forward	4.06459e-05	1.96779e-06	2.31862	2.00112e-08	1.68295e-07	20.6556	4.36846
10	Betaine	0.99973			294.047	118.086	Organic acids and derivatives	forward	0.00443585	0.0026171	1.49849	0.000154357	0.000429059	1.69495	0.761239
14	Cytosine	0.999658			259.344	112.051	Organoheterocyclic compounds	forward	0.000336381	0.000245035	1.24193	0.0121685	0.0154522	1.37279	0.457111
18	N-Acetylhistamine	0.999492			152.198	154.097	Organic acids and derivatives	forward	0.0103468	0.018537	1.00199	0.0421797	0.0404166	0.558171	-0.841221
19	Dictyoquinazol B	0.999481			287.533	329.147	Organoheterocyclic compounds	forward	0.000271294	1.58966e-05	2.38137	4.08965e-16	3.47486e-14	17.0662	4.09307
22	D-Maltose	0.999321			321.342	365.094	Organic oxygen compounds	forward	9.09619e-05	7.59551e-06	2.14295	6.52374e-08	4.81836e-07	11.9757	3.58204
23	6,15-Diketo,13,14-dihydro-PGF1a	0.999303			327.009	369.224	Lipids and lipid-like molecules	forward	3.92744e-06	1.21987e-05	1.91327	1.52318e-05	6.07662e-05	0.321956	-1.63507
24	Adenosine	0.999039			183.535	268.104	Nucleosides, nucleotides, and analogues	forward	0.00473527	0.0020244	1.53947	9.83016e-06	4.15436e-05	2.3391	1.22595
25	Isonicotinic acid	0.998834			360.507	124.04	Organoheterocyclic compounds	forward	0.000148409	8.62727e-05	1.18658	0.000993951	0.00194902	1.72024	0.782607
27	2-Piperidinone	0.998671			53.6993	100.076	Organoheterocyclic compounds	forward	0.0145352	0.0348381	2.06382	1.3621e-05	5.51525e-05	0.417221	-1.26112
31	Rheidin A	0.998495			404.399	525.122	Benzenoids	forward	2.90812e-05	7.09401e-06	2.00256	1.14558e-08	1.03295e-07	4.09941	2.03542
39	3-Amino-2-piperidone	0.997336			150.786	115.087	Organic acids and derivatives	forward	2.65611e-05	3.61346e-05	1.0218	0.0184965	0.0214081	0.735061	-0.444063
42	Gerberinol	0.996429			408.94	365.105	Phenylpropanoids and polyketides	forward	0.00584875	0.000163223	2.68121	3.874e-10	6.06017e-09	35.8329	5.16321
46	3-Methylpyrrolo[1,2-a]pyrazine	0.995677			184.312	134.071	Organoheterocyclic compounds	forward	2.61343e-05	5.56556e-05	1.0104	0.00106924	0.00207041	0.469571	-1.09059
49	N,O-Didesmethylvenlafaxine	0.995096			598.068	250.178	Organic oxygen compounds	forward	7.00074e-05	5.4517e-05	1.48332	0.000802346	0.00164335	1.28414	0.360803
53	Psoralidin	0.994408			390.51	337.11	Phenylpropanoids and polyketides	forward	8.65138e-05	4.50305e-06	2.33592	1.02903e-07	7.20372e-07	19.2123	4.26396
55	Petunidin 3-glucoside	0.993672			365.088	479.116	Phenylpropanoids and polyketides	forward	7.75829e-05	1.23541e-07	3.04722	5.87761e-12	1.54182e-10	627.991	9.2946
57	Creatinine	0.992868			182.827	114.066	Organic acids and derivatives	forward	0.0694473	0.0305767	1.12209	0.000534396	0.00118499	2.27125	1.18349
58	Morpholine	0.992697			74.1989	88.0762	Organoheterocyclic compounds	forward	0.000642696	0.00024635	1.70947	1.43794e-05	5.78164e-05	2.60887	1.38343
61	N,N-Dimethylaniline	0.992591			229.833	122.097	Organic nitrogen compounds	forward	4.19279e-05	2.89927e-05	1.71398	0.00296988	0.00487757	1.44615	0.532222
62	Niacinamide	0.992537			455.296	123.056	Organoheterocyclic compounds	forward	0.000180423	9.68323e-05	1.07229	0.0446903	0.0422279	1.86326	0.897825
64	4'-Hydroxyflurbiprofen	0.992334			222.949	261.094	Benzenoids	forward	0.000121823	4.4591e-05	1.63903	0.00192273	0.00341446	2.73202	1.44997
65	N-Acetylcadaverine	0.992009			333.841	145.133	Organic acids and derivatives	forward	0.0100877	0.0172275	1.53623	0.000803913	0.00164588	0.58556	-0.772111
72	1-Methylhypoxanthine	0.991313			93.294	151.061	Organoheterocyclic compounds	forward	0.00132918	0.000937257	1.10719	0.00498786	0.00752633	1.41816	0.504019
76	Acetylhydrazine	0.990822			343.247	75.0559	Organic acids and derivatives	forward	1.13109e-05	6.01632e-06	2.05833	1.53273e-07	1.03232e-06	1.88004	0.91076
77	Mollicellin A	0.990466			467.791	383.116	Organoheterocyclic compounds	forward	9.5446e-06	4.36072e-07	2.56168	8.53719e-11	1.64965e-09	21.8877	4.45205
81	2-Phenylethanol	0.989273			33.3014	105.07	Benzenoids	forward	0.000142553	0.000240551	1.13019	2.01526e-06	1.02914e-05	0.59261	-0.754845
87	Dimethyl fukiic acid	0.988241			320.771	301.089	Benzenoids	forward	0.000222084	7.13357e-06	2.44605	1.16646e-14	6.44223e-13	31.1322	4.96034
91	N1-(2-Hydroxyethyl)flurazepam	0.987471			273.558	333.079	Organoheterocyclic compounds	forward	0.000703805	2.78992e-05	2.19402	3.32633e-08	2.66382e-07	25.2267	4.65688
95	Theophylline	0.986844			321.399	381.1	Organoheterocyclic compounds	forward	8.14567e-05	6.19375e-07	2.35941	5.00651e-09	4.96552e-08	131.514	7.03908
102	N-Nitroso-pyrrolidine	0.985294			52.3246	101.071	Organoheterocyclic compounds	forward	0.000919874	0.002298	1.5344	3.23106e-05	0.000116467	0.400294	-1.32087
105	Picraquassioside A	0.985201			234.147	399.127	Organic oxygen compounds	forward	1.61325e-05	7.69107e-06	1.72569	1.12242e-09	1.41565e-08	2.09757	1.06872
107	2-Furancarboxaldehyde	0.984915			366.132	97.0289	Organooxygen compounds	forward	7.40708e-05	1.15135e-05	1.04346	0.000619118	0.00133462	6.43338	2.68558
114	11-Methylgerberinol	0.98318			395.033	379.121	Phenylpropanoids and polyketides	forward	4.08675e-05	3.13065e-06	2.3697	1.08025e-07	7.51514e-07	13.054	3.70642
116	1-Kestose	0.982386			442.159	527.159	Organic oxygen compounds	forward	3.77329e-05	5.259e-06	2.45474	2.9139e-11	6.56996e-10	7.17493	2.84296
119	trans-Caffeic acid [apiosyl-(1->6)-glucosyl] ester	0.981515			321.342	475.142	Phenylpropanoids and polyketides	forward	2.12948e-05	1.54522e-06	2.11741	0.0156261	0.0188267	13.7811	3.78462
120	4-Acetyl-2(3H)-benzoxazolone	0.981158			252.499	178.05	Organoheterocyclic compounds	forward	2.27854e-05	1.56266e-05	1.18794	0.000323849	0.000787253	1.45811	0.544104
124	Artonol B	0.980416			319.86	421.131	Organoheterocyclic compounds	forward	1.04104e-05	5.23718e-06	1.91156	0.00795466	0.011025	1.98778	0.991161
130	Methyl 6-O-galloyl-beta-D-glucopyranoside	0.978492			403.478	347.094	Benzenoids	forward	5.67175e-05	9.39641e-07	2.76551	6.48133e-14	2.80749e-12	60.3608	5.91554
135	2-O-Methylcytosine	0.977918			205.478	126.066	Organoheterocyclic compounds	forward	0.000295368	0.000164097	1.32949	2.55196e-06	1.26223e-05	1.79996	0.847965
137	Hovenitin I	0.976973			345.702	335.074	Phenylpropanoids and polyketides	forward	0.000288375	3.85756e-06	2.48085	1.79667e-10	3.13161e-09	74.7556	6.22411
143	(-)-Epigallocatechin 3-cinnamate	0.976131			339.828	437.126		forward	1.00123e-05	4.69442e-06	1.73836	0.000173235	0.000470582	2.13281	1.09276
145	Tyrosyl-Phenylalanine	0.975967			268.955	329.147	Organic acids and derivatives	forward	0.00036645	6.3365e-05	2.54787	9.9589e-12	2.43286e-10	5.78316	2.53186
151	Cytarabine	0.975066			258.955	244.093	Nucleosides, nucleotides, and analogues	forward	9.26319e-05	6.40674e-05	1.19576	0.00533891	0.00797033	1.44585	0.531919
158	Protein serine	0.97369			402.038	106.05	Organic acids and derivatives	forward	4.10434e-05	6.06056e-05	1.0395	0.0117931	0.0150761	0.677222	-0.5623
161	Citrulline	0.973139			414.61	176.103	Organic acids and derivatives	forward	0.000736669	0.00111866	1.09998	0.00139974	0.00261324	0.658527	-0.602686
167	Nicotinic acid	0.970722			390.421	124.04	Organoheterocyclic compounds	forward	0.000145556	6.32879e-05	1.40265	1.20133e-06	6.535e-06	2.2999	1.20157
169	Tyrosyl-Tyrosine	0.970468			240.895	345.142	Organic acids and derivatives	forward	0.000108849	6.52354e-05	1.42144	0.00080475	0.00164723	1.66856	0.738605
172	6'-Methoxypolygoacetophenoside	0.968875			320.27	361.11	Organic oxygen compounds	forward	0.00012041	1.26567e-06	2.80682	5.05569e-15	3.10243e-13	95.1352	6.57191
173	PA(14:0/20:0)	0.968808			139.24	677.506	Lipids and lipid-like molecules	forward	2.08029e-05	1.36767e-05	1.0352	0.00355352	0.0056503	1.52105	0.605065
174	Alpha-dimorphecolic acid	0.968525			103.763	279.231	Lipids and lipid-like molecules	forward	6.88252e-05	0.000152387	1.33201	8.31514e-07	4.70504e-06	0.451648	-1.14673
179	(9S,10E,12Z,15Z)-9-Hydroxy-10,12,15-octadecatrienoic acid	0.967865			102.907	277.216	Lipids and lipid-like molecules	forward	3.44797e-05	6.9234e-05	1.51862	6.82562e-08	5.01761e-07	0.498017	-1.00573
187	Miscanthoside	0.964604			374.562	451.121	Phenylpropanoids and polyketides	forward	9.08119e-06	2.88932e-07	2.92926	6.40329e-12	1.6639e-10	31.4302	4.97408
191	p-Anisic acid	0.963643			447.817	153.055	Benzenoids	forward	0.000127974	1.08878e-05	2.65706	4.00089e-11	8.66525e-10	11.7539	3.55507
193	Occidentoside	0.963164			490.228	705.185	Lignans, neolignans and related compounds	forward	8.52547e-06	6.52114e-08	2.5418	2.00295e-09	2.2645e-08	130.736	7.03051
194	L-Cyclo(alanylglycyl)	0.962817			204.399	129.066	Organoheterocyclic compounds	forward	4.09754e-05	2.13311e-05	2.2278	5.55961e-10	8.22785e-09	1.92092	0.941796
196	Epsilon-caprolactam	0.961719			282.858	114.086	Organoheterocyclic compounds	forward	4.33999e-05	3.16547e-05	1.06099	0.0394202	0.0383685	1.37104	0.45527
197	2-Fucosyllactose	0.961456			430.169	511.163	Organic oxygen compounds	forward	4.69483e-05	2.85716e-06	2.75258	5.14625e-14	2.27274e-12	16.4318	4.03842
203	4'-Methyl-(-)-epigallocatechin 3'-glucuronide	0.959115			405.54	497.127	Phenylpropanoids and polyketides	forward	6.08628e-05	9.24415e-07	2.83283	8.16021e-11	1.58831e-09	65.8393	6.04088
207	2',4'-Dihydroxy-6'-methoxyacetophenone	0.958021			127.163	183.065	Organic oxygen compounds	forward	0.000268622	0.000146905	1.4182	0.00918849	0.0123656	1.82854	0.870691
213	PA(21:0/12:0)	0.955126			141.808	663.491	Lipids and lipid-like molecules	forward	2.29343e-05	1.43717e-05	1.0884	0.00020597	0.000539742	1.5958	0.674276
224	2-Hydroxybenzaldehyde O-[xylosyl-(1->6)-glucoside]	0.952522			317.912	417.136	Organic oxygen compounds	forward	4.21265e-05	2.16023e-07	2.96452	8.43452e-12	2.11476e-10	195.01	7.6074
225	5'-Methylthioadenosine	0.951455			89.1351	298.096	Nucleosides, nucleotides, and analogues	forward	0.000805527	0.000432289	1.60783	6.78844e-05	0.000214399	1.8634	0.897938
232	Starch acetate	0.949375			406.442	307.102	Organic acids and derivatives	forward	7.62486e-05	2.14481e-06	2.39204	2.13241e-10	3.6237e-09	35.5503	5.15179
234	Deoxyinosine	0.949046			195.364	253.093	Nucleosides, nucleotides, and analogues	forward	4.91554e-05	8.7618e-05	1.01196	0.00598774	0.00876657	0.561019	-0.833878
236	Silymonin	0.948614			415.357	467.137	Benzenoids	forward	1.76866e-05	8.85934e-07	2.75631	8.52876e-13	2.64206e-11	19.9637	4.31931
244	Aminofructose 6-phosphate	0.942557			272.95	260.053	Organic oxygen compounds	forward	7.3861e-05	3.23034e-05	1.09665	0.0346475	0.0346696	2.28648	1.19313
250	2-Propylpiperidine	0.939845			220.511	128.144	Alkaloids and derivatives	forward	5.48168e-05	3.49024e-05	2.0063	1.46632e-06	7.78472e-06	1.57058	0.651293
258	Norcapsaicin	0.937218			312.08	292.19	Benzenoids	forward	7.98874e-06	1.52889e-05	1.4119	0.000272455	0.000683888	0.522519	-0.936444
260	Proline betaine	0.936661			291.07	144.102	Organic acids and derivatives	forward	0.00854812	0.00279844	1.37225	0.00019716	0.000520571	3.0546	1.61098
272	NAD	0.932162			454.137	664.116	Nucleosides, nucleotides, and analogues	forward	1.47453e-05	2.41121e-06	2.10111	2.06494e-08	1.73244e-07	6.11532	2.61243
274	Acetamidopropanal	0.931595			100.124	116.071	Organooxygen compounds	forward	0.000878301	0.00207038	1.64325	0.0107428	0.0139963	0.424222	-1.23711
286	Cortisone	0.925626			232.452	447.271	Lipids and lipid-like molecules	forward	3.51242e-06	7.02633e-06	1.5191	0.000115812	0.000337979	0.499893	-1.00031
295	13-OxoODE	0.921496			260.893	336.253	Lipids and lipid-like molecules	forward	1.48703e-05	3.06864e-05	1.04386	0.00721394	0.0101969	0.484588	-1.04517
345	Trimethylaminoacetone	0.905487			236.44	116.107	Organic oxygen compounds	forward	0.000138547	6.47644e-05	1.05493	0.000934132	0.00185605	2.13925	1.09711
348	Artobiloxanthone	0.903441			265.945	435.147	Organoheterocyclic compounds	forward	4.18672e-05	3.99938e-07	2.65993	1.05262e-05	4.4094e-05	104.684	6.7099
359	3-(2-Furanylmethylene)pyrrolidine	0.898504			263.615	150.091	Organoheterocyclic compounds	forward	0.000589152	0.000114482	1.16637	0.0498844	0.0459606	5.14626	2.36352
362	Biotin	0.896868			290.116	245.095	Organoheterocyclic compounds	forward	5.81183e-06	1.50977e-05	1.29109	0.000870259	0.00175401	0.384949	-1.37726
364	Delphinidin 3-glucoside	0.89612			320.197	465.1	Phenylpropanoids and polyketides	forward	1.96722e-05	4.42935e-07	2.88997	1.00282e-13	4.16837e-12	44.4131	5.47291
371	O-Phosphoethanolamine	0.893214			212.439	142.026	Organic acids and derivatives	forward	0.000382608	0.000254978	1.05878	0.00263604	0.00442599	1.50055	0.585493
373	1-Propenyl propyl sulfide	0.8923			263.016	117.066	Organosulfur compounds	forward	1.05277e-05	6.60724e-06	1.75488	2.73005e-05	0.000100688	1.59336	0.67207
374	Dukunolide B	0.891986			474.367	499.164	Organoheterocyclic compounds	forward	2.29555e-05	1.10703e-07	2.73411	1.18891e-07	8.18218e-07	207.361	7.696
383	13-L-Hydroperoxylinoleic acid	0.886046			209.278	295.226	Lipids and lipid-like molecules	forward	1.58427e-05	3.13438e-05	1.48815	1.00804e-06	5.59483e-06	0.505451	-0.984358
397	N1-(2,4-Dimethoxybenzyl)-n2-(2-(pyridin-2-yl) ethyl)oxalamide	0.87995			325.827	344.158	Organic acids and derivatives	forward	3.91269e-05	6.5759e-05	1.48827	0.000747403	0.00155335	0.595004	-0.749029
405	3-Oxoadipic acid	0.877406			307.367	161.045	Organic acids and derivatives	forward	0.00027683	6.65319e-07	2.26052	5.62983e-08	4.21715e-07	416.086	8.70074
407	N-(Heptan-4-yl)benzo[d][1,3]dioxole-5-carboxamide	0.876976			380.06	264.159	Organoheterocyclic compounds	forward	1.00195e-05	2.52842e-05	1.84176	0.00170499	0.00309058	0.396276	-1.33542
429	Methyldopa	0.864639			428.529	240.134	Phenylpropanoids and polyketides	forward	8.18607e-06	2.1609e-05	1.33534	0.000235398	0.000605078	0.378828	-1.40039
433	1-(beta-D-Ribofuranosyl)-1,4-dihydronicotinamide	0.864283			172.798	257.113	Organic oxygen compounds	forward	0.000944683	0.000369646	1.68284	0.000277271	0.000693858	2.55564	1.35369
435	2(N)-Methyl-norsalsolinol	0.86349			38.2745	180.102	Organoheterocyclic compounds	forward	0.000226571	0.000163935	1.18626	0.0477853	0.0444732	1.38208	0.466836
436	2-Methyl-1,3-cyclohexadiene	0.86318			163.482	95.0859	Hydrocarbons	forward	0.000128957	0.000306077	1.79928	1.39786e-06	7.46663e-06	0.42132	-1.24701
437	5'-Hydroxycotinine	0.862585			269.865	193.097	Organoheterocyclic compounds	forward	9.54619e-06	1.46961e-05	1.12212	0.000770151	0.00159093	0.649575	-0.622433
453	3-Aminobutanoic acid	0.858348			47.8308	104.071	Organic acids and derivatives	forward	0.000561292	0.000140189	2.39619	4.7492e-06	2.18852e-05	4.00382	2.00138
455	3'-Glucosyl-2',4',6'-trihydroxyacetophenone	0.85754			233.524	331.099	Organooxygen compounds	forward	0.000124365	9.70569e-06	2.42953	2.59589e-14	1.2705e-12	12.8137	3.67961
461	6'-Apiosyllotaustralin	0.852951			427.284	394.182	Organic oxygen compounds	forward	1.17635e-06	2.68668e-06	1.66744	0.00877948	0.0119299	0.437845	-1.19151
463	O-Acetylethanolamine	0.851641			63.2942	104.071	Organic acids and derivatives	forward	0.000282998	0.000108986	1.11125	0.00692472	0.00986781	2.59665	1.37665
464	Hypoletin 8-gentiobioside	0.849964			110.573	431.315	Phenylpropanoids and polyketides	forward	3.25174e-05	6.91701e-05	1.24618	8.22697e-05	0.000253028	0.470108	-1.08894
472	Threoninyl-Phenylalanine	0.846302			391.607	267.134	Organic acids and derivatives	forward	1.79994e-05	4.26093e-05	1.2251	0.00026599	0.000670407	0.422427	-1.24322
476	Lysyl-Glycine	0.845062			343.118	204.134	Organic acids and derivatives	forward	0.000612545	0.000193016	1.73436	1.3098e-07	8.93845e-07	3.17355	1.6661
488	gamma-Aminobutyric acid	0.841452			122.732	104.071	Organic acids and derivatives	forward	2.15959e-05	1.01206e-05	2.24983	8.20197e-07	4.65037e-06	2.13386	1.09347
493	5-Hydroxymethyl-2-furancarboxaldehyde	0.839286			170.406	127.039	Organooxygen compounds	forward	0.000181962	1.05425e-05	2.02265	0.0189597	0.0218186	17.2599	4.10935
498	5-Methyl-2-furancarboxaldehyde	0.837632			127.598	111.044	Organooxygen compounds	forward	3.64101e-05	7.37138e-05	1.03318	0.00707516	0.0100396	0.493939	-1.0176
522	PE(16:0/14:0)	0.823722			142.02	664.495	Lipids and lipid-like molecules	forward	1.30242e-05	6.80905e-06	1.17351	0.00657262	0.00945991	1.91278	0.935673
532	p-Mentha-1,3,5,8-tetraene	0.820557			33.4477	133.101	Benzenoids	forward	0.000136997	0.000235544	1.15349	2.18641e-07	1.42779e-06	0.581621	-0.781849
542	o-Ethyltoluene	0.816994			33.3548	121.101	Benzenoids	forward	0.000130937	0.000209803	1.01957	0.000497914	0.00111789	0.624096	-0.680159
543	Synephrine acetonide	0.816878			217.021	208.133	Benzenoids	forward	7.0485e-05	4.3769e-05	1.05019	0.043272	0.0412098	1.61039	0.687407
552	xi-5-Acetyltetrahydro-2(3H)-furanone	0.813004			171.436	129.055	Organic oxygen compounds	forward	9.31802e-05	2.49992e-05	1.84174	0.0217367	0.0242488	3.72732	1.89814
564	Nandrolone	0.806355			161.044	275.2	Lipids and lipid-like molecules	forward	0.000140697	0.000342178	1.91071	5.35071e-09	5.26489e-08	0.41118	-1.28216
569	Coixinden B	0.804683			69.7774	235.108	Benzenoids	forward	0.00111882	0.00230408	1.37361	7.45211e-07	4.28247e-06	0.48558	-1.04222
585	beta-D-Galactopyranosyl-(1->4)-2-amino-2-deoxy-beta-D-glucopyranosyl-(1->6)-D-mannose	0.79773			486.962	504.193	Organic oxygen compounds	forward	1.93792e-05	1.00976e-06	2.26593	2.48254e-07	1.59913e-06	19.1918	4.26242
589	Quinone	0.79643			405.406	109.029	Organic oxygen compounds	forward	0.000667916	2.57162e-06	2.50174	1.02864e-09	1.32991e-08	259.726	8.02085
610	6-(alpha-D-Glucosaminyl)-1D-myo-inositol	0.784136			302.376	342.139	Organic oxygen compounds	forward	6.36423e-05	2.25495e-05	1.69715	0.000541172	0.00119727	2.82234	1.49689
612	1,7-Dihydroxy-3,6-dimethoxy-2,8-diprenylxanthone	0.783909			448.418	425.192	Organoheterocyclic compounds	forward	1.55356e-06	3.90855e-06	2.10498	0.000731634	0.00152703	0.397477	-1.33106
628	Phlorin	0.776446			405.448	289.091	Organooxygen compounds	forward	0.000570533	1.48082e-06	2.51306	9.85867e-10	1.28936e-08	385.282	8.58977
632	D-Tagatose	0.773321			428.798	163.062	Organic oxygen compounds	forward	4.02967e-05	9.50532e-06	1.60148	0.000152	0.000423739	4.23939	2.08386
637	Ergocalciferol	0.767827			33.1716	397.346	Lipids and lipid-like molecules	forward	4.665e-05	8.17042e-05	1.04915	0.00458854	0.00700953	0.570962	-0.808533
641	1,2,10-Trihydroxydihydro-trans-linalyl oxide 7-O-beta-D-glucopyranoside	0.764949			532.798	383.192	Organic oxygen compounds	forward	3.63459e-06	1.24761e-05	1.09752	1.15573e-05	4.77907e-05	0.291323	-1.77931
644	Progesterone	0.763855			75.9758	429.3	Lipids and lipid-like molecules	forward	1.92326e-05	4.99513e-05	1.11637	0.00432419	0.00666549	0.385027	-1.37697
651	1H-Indole-3-acetamide	0.760988			222.469	175.087	Organoheterocyclic compounds	forward	9.55821e-05	6.27439e-05	1.26055	0.0155215	0.0187287	1.52337	0.607266
655	Pi-Methylimidazoleacetic acid	0.760103			89.2345	141.066	Organoheterocyclic compounds	forward	0.00141227	0.000213691	1.99344	5.38702e-06	2.44304e-05	6.60896	2.72442
667	5-Ethyl-2,4-dimethyloxazole	0.755063			66.5622	126.092	Organoheterocyclic compounds	forward	0.000162848	0.000122875	1.0739	0.0269138	0.0284035	1.32531	0.406335
672	1-Isothiocyanato-7-(methylthio)heptane	0.75063			405.213	204.087	Organosulfur compounds	forward	0.000165092	6.45413e-05	1.85224	2.14394e-07	1.40282e-06	2.55793	1.35498
673	Tetraphyllin B	0.750158			234.261	288.111	Organooxygen compounds	forward	5.73345e-05	7.29392e-06	2.18709	9.90406e-30	2.18795e-26	7.86058	2.97464
676	beta-Vatirenene	0.74764			161.232	203.179	Lipids and lipid-like molecules	forward	5.71467e-05	0.000146525	1.36115	1.65946e-08	1.42659e-07	0.390013	-1.3584
677	Prolyl-Alanine	0.747459			355.846	187.108	Organic acids and derivatives	forward	8.57986e-05	4.55821e-05	1.25602	0.00072698	0.00151922	1.88229	0.912488
691	(1beta,2alpha,3alpha)-1,2,3,24-Tetrahydroxy-12-oleanen-28-oic acid	0.738927			191.96	505.351	Lipids and lipid-like molecules	forward	7.21168e-06	1.79824e-05	2.09944	1.15743e-06	6.3248e-06	0.401042	-1.31818
694	N-Methylnicotinium	0.73437			608.686	177.139	Organoheterocyclic compounds	forward	6.28276e-05	5.11833e-05	1.40403	0.00302681	0.00495347	1.2275	0.295723
699	D-1-Amino-2-pyrrolidinecarboxylic acid	0.72843			200.302	131.082	Organic acids and derivatives	forward	5.0043e-05	8.07537e-05	1.12086	0.0005901	0.00128432	0.619699	-0.690361
703	4-Hydroxy-2-butenoic acid gamma-lactone	0.725715			477.23	85.029	Organoheterocyclic compounds	forward	7.52943e-05	5.20324e-06	1.90395	3.14431e-08	2.53469e-07	14.4706	3.85506
711	Glucose-1,3-mannose oligosaccharide	0.723838			466.936	343.123	Organic oxygen compounds	forward	7.89343e-06	1.07966e-06	2.09521	6.66493e-10	9.54087e-09	7.31104	2.87008
712	Peroxysimulenoline	0.723475			222.966	342.169	Organoheterocyclic compounds	forward	0.000142861	0.000460677	1.022	0.0395088	0.0384353	0.310112	-1.68914
715	Trigonelline	0.723003			236.858	160.037	Alkaloids and derivatives	forward	1.25832e-06	5.87277e-06	1.02962	0.0193402	0.0221606	0.214264	-2.22254
719	O-propanoyl-carnitine	0.719328			308.344	218.139	Lipids and lipid-like molecules	forward	5.17011e-05	1.51038e-05	1.65595	5.77356e-05	0.000188271	3.42307	1.77529
722	Butyl -3-hydroxybutyrate glucoside	0.718096			500.136	323.171	Lipids and lipid-like molecules	forward	1.43532e-06	6.72122e-06	1.09703	8.6043e-06	3.69425e-05	0.21355	-2.22735
724	Androstenol	0.717205			158.852	257.226	Lipids and lipid-like molecules	forward	1.83991e-05	4.27249e-05	1.55697	9.44956e-05	0.000284647	0.430641	-1.21544
732	2-Dodecanone	0.714375			36.9965	285.242	Organic oxygen compounds	forward	0.00032445	0.0001209	1.56576	1.01279e-06	5.61839e-06	2.68361	1.42418
733	Glutamylphenylalanine	0.713894			410.119	295.122	Organic acids and derivatives	forward	4.33605e-06	7.06198e-06	1.41886	0.0017337	0.00313405	0.613999	-0.703692
737	2'-Deoxymugineic acid	0.709793			317.513	305.124	Organic acids and derivatives	forward	0.000177335	3.52453e-05	2.10598	1.15635e-07	7.98293e-07	5.03147	2.33098
758	Lactosylceramide (d18:1/16:0)	0.696309			207.885	862.624	Lipids and lipid-like molecules	forward	1.52942e-05	6.1369e-06	1.00933	7.75888e-06	3.371e-05	2.49216	1.3174
770	2-Pyridylacetic acid	0.688392			405.591	138.055	Organoheterocyclic compounds	forward	0.000110613	1.51916e-05	2.31667	6.70624e-10	9.58827e-09	7.28119	2.86417
772	D-Alanine	0.68738			74.4693	90.0554	Organic acids and derivatives	forward	2.26897e-05	1.23601e-05	2.27616	6.11125e-11	1.23859e-09	1.83572	0.876346
774	Dihydroxyacetone Phosphate Acyl Ester	0.686066			167.939	199.001	Organic oxygen compounds	forward	0.0013186	0.000939578	1.60105	0.00035644	0.00084949	1.40339	0.488918
776	5-Methyl-2(3H)-furanone	0.685556			405.518	99.0444	Organoheterocyclic compounds	forward	0.000898443	3.69355e-06	2.08694	1.15195e-09	1.4418e-08	243.247	7.92628
777	1-Phenyl-1,3-heptadecanedione	0.684893			107.587	345.278	Organic oxygen compounds	forward	7.76127e-06	2.17836e-05	1.04789	1.51244e-05	6.03971e-05	0.35629	-1.48888
779	[2,2-Bis(2-methylpropoxy)ethyl]benzene	0.683125			103.031	251.2	Benzenoids	forward	1.03067e-05	2.94906e-05	1.23269	8.51885e-09	7.91743e-08	0.349491	-1.51667
780	Dihydrouracil	0.682657			163.289	115.054	Organoheterocyclic compounds	forward	2.90472e-05	5.57266e-05	1.50075	1.82512e-08	1.54579e-07	0.521245	-0.939968
783	Tyrosyl-Aspartate	0.681648			430.749	297.118	Organic acids and derivatives	forward	4.14556e-05	5.4133e-06	2.32134	3.29854e-06	1.58068e-05	7.6581	2.93699
796	PC(22:2(13Z,16Z)/14:0)	0.669256			162.42	786.594	Lipids and lipid-like molecules	forward	0.000676973	0.00172323	1.27644	4.31143e-07	2.63271e-06	0.392851	-1.34795
797	Ursodeoxycholic acid	0.668875			162.439	375.289	Lipids and lipid-like molecules	forward	0.000125825	0.000333418	1.76862	1.51459e-08	1.31938e-07	0.377378	-1.40592
806	2,5-Dimethylpyrazine	0.660171			18.6745	109.076	Organoheterocyclic compounds	forward	1.40547e-05	1.1709e-05	1.39387	0.0124485	0.0157295	1.20034	0.26344
808	23-Acetoxysoladulcidine	0.659438			198.99	474.358	Lipids and lipid-like molecules	forward	7.61454e-06	1.56828e-05	1.75144	0.0462968	0.0434002	0.485534	-1.04236
810	1,2,3-Trihydroxybenzene	0.658742			487.536	127.039	Benzenoids	forward	0.000260086	7.10206e-07	2.46292	4.55841e-08	3.4995e-07	366.212	8.51654
821	cis-Acetylacrylate	0.654072			405.473	115.039	Organic acids and derivatives	forward	0.000490944	1.31562e-07	2.44323	1.18469e-09	1.47032e-08	3731.66	11.8656
844	3'-Ketolactose	0.63321			196.571	341.11	Organic oxygen compounds	forward	3.66064e-05	1.19066e-05	1.61029	9.38764e-08	6.64536e-07	3.07447	1.62034
846	Perulactone	0.628457			254.319	519.33	Lipids and lipid-like molecules	forward	7.93896e-06	1.89411e-05	1.74262	5.39866e-05	0.000178231	0.419139	-1.2545
848	3-Furanmethanol glucoside	0.627915			329.092	261.097	Organic oxygen compounds	forward	7.22867e-05	1.0098e-05	2.37796	5.2607e-09	5.18706e-08	7.15849	2.83965
849	2-Phenylethyl hexanoate	0.627637			249.681	221.154	Lipids and lipid-like molecules	forward	4.40395e-05	9.17958e-05	1.26343	0.0168119	0.0199183	0.479755	-1.05963
851	4-Oxo-2-nonenal	0.627263			41.5402	155.107	Organic oxygen compounds	forward	5.95485e-05	3.17119e-05	1.03444	0.00196038	0.00347075	1.8778	0.909044
855	Norpropoxyphene	0.625325			268.292	326.211	Phenylpropanoids and polyketides	forward	6.39207e-06	1.05506e-05	1.32218	0.0274859	0.0288627	0.605847	-0.722975
860	Taxifolin 3-arabinoside	0.621217			368.276	437.105	Phenylpropanoids and polyketides	forward	8.05827e-06	2.11574e-06	2.08439	3.76659e-12	1.02728e-10	3.80872	1.92931
862	PE(15:0/16:0)	0.62027			138.68	678.51	Lipids and lipid-like molecules	forward	1.12264e-05	5.4634e-06	1.12098	0.00366714	0.00580295	2.05483	1.03902
868	5,8-Epoxy-5,8-dihydro-10'-apo-b,y-carotene-3,10'-diol	0.614095			190.666	411.289	Lipids and lipid-like molecules	forward	5.76098e-06	1.00753e-05	1.34175	1.35767e-05	5.49959e-05	0.571791	-0.80644
870	Semilepidinoside A	0.612193			469.572	337.143	Organic oxygen compounds	forward	6.96305e-06	4.61563e-06	1.0222	0.000289045	0.000717982	1.50858	0.59319
878	28-Norcyclomusalenone	0.605126			225.654	411.358	Lipids and lipid-like molecules	forward	1.54756e-05	6.66921e-05	1.69754	0.017725	0.0207345	0.232046	-2.10752
886	L-Histidinol	0.600149			395.025	142.098	Organic nitrogen compounds	forward	5.02822e-05	1.50636e-05	1.79004	1.63299e-05	6.44994e-05	3.33799	1.73898
889	4-Phenyl-2-butyl acetate	0.598889			161.275	193.122	Benzenoids	forward	3.34083e-05	6.91494e-05	1.61025	8.39883e-07	4.74533e-06	0.483132	-1.04951
893	1-(1-Pyrrolidinyl)-2-butanone	0.596529			295.51	142.123	Organoheterocyclic compounds	forward	0.00018253	0.00044116	1.74498	4.00088e-05	0.000139367	0.413749	-1.27317
900	xi-Tetrahydro-3-propyl-2H-pyran-2-one	0.590717			37.4601	143.107	Organoheterocyclic compounds	forward	3.81889e-05	6.83915e-05	1.38509	3.89525e-09	3.96552e-08	0.558387	-0.840662
904	Asparaginyl-Arginine	0.585802			463.708	289.15	Organic acids and derivatives	forward	1.08613e-05	1.77262e-05	1.59518	0.00762142	0.0106515	0.612725	-0.706689
907	Imidazolelactic acid	0.58449			418.093	157.061	Organoheterocyclic compounds	forward	5.24918e-05	3.23978e-05	1.21979	0.0393106	0.0382859	1.62023	0.696197
908	Santalyl phenylacetate	0.584055			203.368	339.235	Lipids and lipid-like molecules	forward	5.83942e-06	9.16816e-06	1.0891	0.00310902	0.00506213	0.636923	-0.650808
916	Ganoderic acid V	0.580296			181.851	529.338	Lipids and lipid-like molecules	forward	4.82745e-05	7.18822e-05	1.2199	0.0423714	0.0405565	0.671578	-0.574372
917	Pulcherosine	0.579698			413.962	540.201	Organic acids and derivatives	forward	1.92855e-06	2.95226e-07	1.95996	6.10338e-09	5.91194e-08	6.53244	2.70762
924	Kojibiose	0.573846			477.108	325.112	Lipids and lipid-like molecules	forward	1.65646e-05	9.02187e-07	2.1675	5.87835e-07	3.47696e-06	18.3605	4.19853
925	S-(2-Methylpropionyl)-dihydrolipoamide-E	0.57361			156.789	278.123	Lipids and lipid-like molecules	forward	0.000103737	7.3775e-06	2.61403	2.71775e-17	3.91765e-15	14.0613	3.81366
931	13-Nor-6-eremophilene-8,11-dione	0.570023			161.308	221.154	Lipids and lipid-like molecules	forward	0.000125484	0.000328667	1.64439	3.75538e-09	3.84091e-08	0.381797	-1.38912
935	D8'-Merulinic acid C	0.567193			107.793	375.28	Benzenoids	forward	3.29803e-05	7.93806e-05	1.46273	5.43902e-05	0.000179324	0.415471	-1.26718
939	Oleoside 11-methyl ester	0.56426			447.499	405.139	Lipids and lipid-like molecules	forward	1.73226e-05	2.41283e-07	2.57513	9.75468e-11	1.84184e-09	71.7939	6.16579
945	1-(4-Hydroxy-3-methoxyphenyl)-3-decanone	0.560803			106.179	261.185	Benzenoids	forward	1.58807e-05	3.5059e-05	1.40959	6.76534e-06	2.98217e-05	0.452972	-1.14251
951	29-Norcycloartane-3,24-dione	0.556614			33.6327	427.357	Lipids and lipid-like molecules	forward	0.000730465	0.00119169	1.0073	1.89001e-05	7.29949e-05	0.612965	-0.706124
955	Falcarindiol	0.553853			161.259	261.185	Lipids and lipid-like molecules	forward	9.83243e-05	0.000260479	2.04364	9.67373e-08	6.82368e-07	0.377476	-1.40554
956	Ceanothenic acid	0.551951			341.598	455.311	Lipids and lipid-like molecules	forward	4.05547e-07	1.61234e-06	1.7348	3.83586e-05	0.000134589	0.251527	-1.99121
962	9-HODE	0.546573			63.4439	297.242	Lipids and lipid-like molecules	forward	4.87525e-05	7.5872e-05	1.22696	0.000635436	0.00136248	0.642563	-0.638091
979	(17alpha,23S)-17,23-Epoxy-29-hydroxy-27-norlanosta-1,8-diene-3,15,24-trione	0.524815			156.387	469.292	Lipids and lipid-like molecules	forward	0.000315851	0.000195841	1.00114	0.00517848	0.00776859	1.6128	0.689564
984	Araliacerebroside	0.519806			142.97	732.562	Lipids and lipid-like molecules	forward	4.48292e-05	2.48177e-05	1.25168	0.00282918	0.00468764	1.80634	0.853068
985	Flavidulol B	0.518485			107.771	259.169	Benzenoids	forward	2.53912e-05	5.23925e-05	1.18405	0.00101952	0.00198802	0.484633	-1.04503
989	8-Ocimenyl acetate	0.516468			162.192	195.138	Lipids and lipid-like molecules	forward	0.000146046	0.000353834	1.52883	4.30717e-07	2.63038e-06	0.412752	-1.27665
994	Isogravacridonechlorine	0.510124			203.563	360.101	Organoheterocyclic compounds	forward	0.000646843	2.89529e-05	1.71674	0.00106534	0.00206394	22.3412	4.48163
1000	Cis-stilbene oxide	0.501778			59.7859	197.096	Phenylpropanoids and polyketides	forward	0.000778759	0.000218058	1.11152	0.00270576	0.00451898	3.57133	1.83646
1023	2-O-(Z-p-Hydroxycinnamoyl)-(x)-glyceric acid	0.483192			405.625	253.07	Phenylpropanoids and polyketides	forward	5.9094e-05	1.16214e-05	2.42453	5.91391e-11	1.20584e-09	5.08491	2.34622
1026	Osmaronin	0.478599			178.508	260.113	Lipids and lipid-like molecules	forward	8.54238e-05	3.49345e-05	2.05111	7.11698e-06	3.12071e-05	2.44526	1.28999
1027	Cavipetin C	0.47807			104.707	389.268	Lipids and lipid-like molecules	forward	1.78608e-05	3.013e-05	1.81159	0.00246337	0.00419138	0.592791	-0.754404
1036	Threoninyl-Proline	0.4639			343.081	217.118	Organic acids and derivatives	forward	5.79435e-05	2.97891e-05	1.11223	0.00356351	0.00566353	1.94513	0.959864
1040	Ganoderiol H	0.457881			102.948	491.373	Lipids and lipid-like molecules	forward	5.43084e-06	1.79674e-05	1.83726	4.71046e-08	3.59793e-07	0.302261	-1.72614
1043	Scoparone	0.454055			447.389	207.065	Phenylpropanoids and polyketides	forward	0.000150039	9.21013e-06	1.69006	2.95532e-11	6.65294e-10	16.2906	4.02597
1047	Ganodermanondiol	0.436972			28.6636	457.367	Lipids and lipid-like molecules	reverse	2.99768e-06	8.21523e-06	1.23314	0.00170407	0.00308919	0.364893	-1.45446
1066	Elenaic acid	0.418201			66.375	243.086	Organic acids and derivatives	forward	4.16066e-05	1.66966e-05	1.63254	2.44996e-05	9.15704e-05	2.49192	1.31726
1067	(2R,3S)-Piscidic acid	0.417424			376.582	279.047	Phenylpropanoids and polyketides	forward	0.000107462	1.93259e-06	2.70357	2.68137e-14	1.30406e-12	55.6052	5.79715
1069	5-(3',4',5'-Trihydroxyphenyl)-gamma-valerolactone	0.416809			127.169	225.076	Benzenoids	forward	0.000167457	8.18277e-05	1.35697	0.000861009	0.00173899	2.04646	1.03313
1072	(R)-2-Hydroxysterculic acid	0.415376			36.6869	311.258	Lipids and lipid-like molecules	forward	0.000112084	6.2966e-05	1.63797	0.00033736	0.000813355	1.78007	0.831931
1074	4-Hydroxy-4-(methylnitrosoamino)-1-(3-pyridinyl)-1-butanone	0.40704			170.033	224.103	Organic oxygen compounds	forward	3.78325e-05	0.000264505	1.1166	0.00542365	0.00807609	0.143031	-2.8056
1087	Hydroxykynurenine	0.359085			447.755	225.076	Organic oxygen compounds	forward	0.000206978	2.11886e-05	1.85751	3.45685e-09	3.58271e-08	9.76838	3.28812
1103					128.117	278.123			0.000274214	5.24834e-06	2.73304	7.86322e-09	7.38129e-08	52.2478	5.7073
1104					454.719	543.133			1.31467e-05	3.62141e-07	2.65603	8.53782e-08	6.11317e-07	36.3027	5.18201
1106					283.708	363.068			0.000758396	2.30845e-05	2.18114	1.4981e-08	1.30699e-07	32.853	5.03795
1108					422.814	481.153			0.000685519	1.46917e-06	2.94374	9.12445e-13	2.79365e-11	466.603	8.86605
1109					436.018	497.148			9.69807e-05	1.2509e-05	2.40876	4.9926e-11	1.04753e-09	7.75289	2.95473
1112					339.797	363.191			2.56586e-06	9.39138e-06	1.70242	1.11577e-06	6.12348e-06	0.273214	-1.8719
1114					321.556	363.089			0.00347821	4.67383e-05	2.43198	7.96432e-10	1.09786e-08	74.4187	6.21759
1115					438.882	425.126			0.000865983	2.15948e-06	2.77037	4.86485e-11	1.02485e-09	401.015	8.64751
1117					75.7608	411.25			2.22667e-05	5.81867e-05	1.03498	0.00375569	0.00592173	0.382677	-1.3858
1120					182.166	530.342			1.31975e-05	2.02436e-05	1.25271	0.0440778	0.0417887	0.651933	-0.617204
1123					252.589	363.068			5.22303e-05	4.8333e-06	2.24433	5.03075e-08	3.80886e-07	10.8063	3.43381
1126					319.531	362.106			0.000929401	2.84582e-06	2.65727	4.62644e-08	3.54366e-07	326.584	8.35131
1132					710.56	256.3			6.65093e-05	5.3887e-05	1.56677	0.00441918	0.00678696	1.23424	0.303618
1133					320.23	449.126			0.000175066	1.76331e-06	2.83243	1.76613e-15	1.25859e-13	99.2824	6.63347
1138					390.469	335.094			4.07614e-05	9.99314e-06	2.22116	2.67327e-07	1.70704e-06	4.07894	2.02819
1145					297.224	407.115			0.000166028	3.30933e-06	2.39322	1.7251e-06	8.96706e-06	50.1697	5.64874
1148					376.787	263.074			0.00055669	1.23767e-05	2.8461	1.88447e-12	5.40659e-11	44.9789	5.49118
1151					424.511	537.18			9.78589e-06	1.94539e-07	2.61277	1.55451e-13	6.18021e-12	50.303	5.65257
1156					366.729	375.098			1.19314e-05	7.9337e-06	1.39578	2.9795e-06	1.44653e-05	1.50388	0.588693
1157					234.672	129.102			7.85987e-05	5.10269e-05	1.23113	0.000723553	0.00151346	1.54034	0.623246
1165					337.691	161.092			0.00169564	0.0012059	1.63829	0.0499949	0.0460381	1.40612	0.491716
1175					274.258	317.084			0.000134332	5.75966e-06	2.64593	1.48747e-10	2.65737e-09	23.3228	4.54367
1178					321.185	403.121			1.1816e-05	3.57848e-06	2.0431	2.92552e-06	1.42348e-05	3.30196	1.72332
1179					440.93	370.161			1.93899e-06	7.25157e-06	1.17532	1.80506e-05	7.02021e-05	0.267389	-1.90299
1198					35.8621	415.211			4.6013e-05	1.13879e-05	1.80484	4.32894e-15	2.73236e-13	4.04051	2.01454
1206					372.06	448.205			4.45445e-05	7.79396e-05	1.11202	0.00234763	0.00403058	0.571526	-0.80711
1219					447.98	296.134			1.55916e-05	3.51027e-06	1.98464	2.71262e-08	2.22149e-07	4.44171	2.15111
1226					378.441	393.202			3.79547e-06	1.31886e-05	1.62821	9.70351e-06	4.10747e-05	0.287785	-1.79694
1227					463.32	597.2			7.13935e-06	5.16513e-08	2.98558	6.04703e-11	1.22798e-09	138.222	7.11084
1236					96.6115	266.124			4.36912e-05	8.03976e-05	1.15597	0.00959278	0.0127881	0.543439	-0.87981
1241					335.635	336.191			3.84989e-06	1.07298e-05	1.40764	0.000239406	0.000613785	0.358803	-1.47874
1245					459.604	317.171			1.03883e-05	5.16445e-05	1.1648	1.73983e-05	6.80611e-05	0.20115	-2.31365
1247					317.841	92.0711			5.47987e-05	1.52105e-05	1.98089	8.22433e-07	4.66119e-06	3.60269	1.84907
1264					434.628	455.116			1.53136e-05	7.83637e-07	2.76571	3.0184e-09	3.19217e-08	19.5416	4.28848
1266					319.973	332.095			0.000109715	5.68537e-06	1.96417	4.06273e-07	2.49651e-06	19.2978	4.27036
1269					328.68	451.255			1.89401e-06	3.74805e-06	1.53897	0.00190537	0.00338912	0.505333	-0.984694
1274					292.198	156.042			4.50708e-05	2.61284e-05	1.01669	0.000147126	0.00041264	1.72497	0.786573
1278					38.8235	288.289			1.787e-05	3.96989e-05	1.00746	4.8692e-10	7.36166e-09	0.450137	-1.15156
1279					491.892	347.181			3.30602e-05	7.17748e-05	1.2089	0.00134093	0.00251798	0.46061	-1.11838
1280					405.594	161.136			0.00200763	0.00338477	1.1983	1.13193e-05	4.69459e-05	0.593137	-0.753563
1294					265.109	334.237			5.62471e-06	1.51115e-05	1.67885	4.18725e-06	1.95737e-05	0.372213	-1.4258
1313					460.855	399.176			7.89406e-07	3.05015e-06	1.15799	0.000719126	0.00150599	0.258809	-1.95004
1317					233.934	290.108			1.68272e-05	3.81904e-06	2.28551	9.31432e-23	6.8589e-20	4.40613	2.13951
1319					340.675	449.127			3.6596e-05	4.10275e-07	2.918	4.48286e-13	1.52161e-11	89.1987	6.47895
1322					104.513	177.066			0.0002263	7.51649e-05	2.04057	2.60379e-06	1.28396e-05	3.01072	1.59011
1328					74.7583	581.239			1.77995e-05	1.12943e-05	1.09916	0.021694	0.0242125	1.57597	0.65624
1334					35.9132	313.273			0.00212183	0.000855625	2.13429	1.75394e-08	1.49501e-07	2.47986	1.31026
1338					126.086	194.067			0.000122499	0.000191218	1.0698	0.0075646	0.0105887	0.640621	-0.642457
1340					467.568	347.192			4.76295e-06	6.64363e-06	1.34794	0.0378554	0.0371783	0.71692	-0.480117
1350					398.882	406.131			6.99419e-05	2.48076e-05	1.50845	0.00279989	0.00464769	2.81937	1.49537
1353					27.8995	551.305			1.40235e-06	3.03008e-06	1.00841	0.000634994	0.00136173	0.462811	-1.11151
1354					210.147	243.138			7.71704e-05	3.91868e-05	1.49738	0.000179272	0.000483466	1.9693	0.97768
1359					39.19	396.148			0.000307377	4.67265e-05	2.3064	1.60023e-19	4.41891e-17	6.57822	2.7177
1361					487.69	487.166			4.27476e-05	1.51009e-07	2.42194	5.02883e-07	3.02388e-06	283.08	8.14507
1362					449.837	482.198			0.000307532	2.18496e-06	2.69411	3.54891e-11	7.8144e-10	140.749	7.13698
1365					115.862	99.0557			0.000309066	0.000225471	1.0412	3.17404e-05	0.000114707	1.37076	0.454972
1369					492.656	266.16			0.000106604	1.64456e-05	1.07247	4.17482e-05	0.00014433	6.4822	2.69648
1370					491.229	303.155			1.309e-05	3.74467e-05	1.24769	1.21216e-05	4.9774e-05	0.349563	-1.51637
1393					338.092	247.092			4.49309e-05	1.43552e-05	1.60206	3.80525e-07	2.35369e-06	3.12995	1.64614
1396					265.252	364.248			1.45227e-06	4.43821e-06	2.06693	1.77759e-05	6.93035e-05	0.32722	-1.61167
1409					435.993	439.142			0.000192674	8.98864e-07	2.83725	4.74047e-09	4.73084e-08	214.353	7.74385
1416					160.211	321.257			0.000188885	0.000452364	1.20964	4.36969e-07	2.66436e-06	0.417551	-1.25997
1419					547.981	172.097			2.65321e-05	1.95428e-05	1.72969	2.90934e-05	0.000106418	1.35765	0.441107
1424					269.714	605.297			3.04026e-06	5.46224e-06	1.24694	0.0175389	0.0205698	0.556596	-0.845298
1433					391.531	481.153			0.000141762	1.37983e-06	2.84422	6.67934e-17	7.21254e-15	102.739	6.68284
1435					200.011	235.119			4.33354e-05	0.000154214	1.13866	0.000386394	0.000904753	0.281009	-1.83131
1440					389.31	256.118			0.000136677	6.97815e-05	1.29897	4.09491e-05	0.000142059	1.95864	0.969852
1446					549.14	349.19			1.26897e-05	5.98992e-06	1.29117	2.07593e-05	7.92982e-05	2.1185	1.08305
1447					270.154	639.302			2.22048e-05	3.94491e-05	1.19263	0.0178019	0.0208023	0.562873	-0.829119
1454					427.349	395.116			4.38064e-05	2.231e-07	2.73072	5.85621e-06	2.62642e-05	196.353	7.61731
1462					124.524	310.31			2.62984e-05	5.89558e-05	1.28833	0.000777633	0.00160319	0.446069	-1.16466
1463					108.148	297.221			1.5228e-05	3.67512e-05	1.16686	6.16178e-06	2.74455e-05	0.414353	-1.27107
1467					437.654	402.16			1.02481e-05	9.51345e-07	1.87566	2.95673e-08	2.39981e-07	10.7722	3.42924
1469					106.085	187.148			1.54126e-05	3.62016e-05	1.42189	0.0014892	0.00275606	0.425743	-1.23195
1471					156.56	491.274			2.65189e-05	1.32454e-05	1.36879	0.000702788	0.0014783	2.00212	1.00153
1476					543.364	399.187			2.9907e-06	5.8192e-06	1.35256	0.00919792	0.0123756	0.513936	-0.960338
1488					473.231	569.169			1.96318e-05	1.66497e-06	2.2884	1.61807e-06	8.47624e-06	11.7911	3.55962
1500					264.651	526.314			4.26195e-05	2.3316e-05	1.08197	0.0249559	0.0268861	1.82791	0.870197
1504					411.216	269.149			8.12077e-06	2.18529e-05	1.15097	4.84723e-05	0.000163076	0.371611	-1.42814
1510					231.637	363.131			1.24109e-05	5.41401e-06	1.3587	0.0137919	0.0170635	2.29236	1.19683
1511					108.307	391.284			0.00138955	0.00337465	1.35146	9.11454e-05	0.000276113	0.41176	-1.28013
1521					410.031	360.15			0.0114998	2.87795e-05	2.62923	8.29271e-10	1.13252e-08	399.582	8.64235
1546					279.844	335.131			4.47217e-05	8.4277e-06	2.38878	1.63285e-05	6.44946e-05	5.30652	2.40776
1583					311.593	173.14			0.000559341	0.000257024	1.14027	0.0116516	0.0149329	2.17623	1.12183
1585					259.288	487.178			8.05276e-06	4.2602e-06	1.11796	0.0447353	0.0422602	1.89023	0.918562
1594					72.0225	196.145			0.000114116	0.00114945	1.52974	0.00352036	0.00560628	0.0992786	-3.33237
1595					342.053	359.265			1.49568e-05	2.50577e-05	1.01364	0.00262634	0.00441298	0.596894	-0.744454
1597					296.02	159.149			0.00308059	0.00737965	1.91405	4.38238e-05	0.000150155	0.417443	-1.26035
1601					318.739	605.297			7.39963e-06	1.22001e-05	1.0725	0.0038494	0.00604651	0.606523	-0.721366
1602					138.67	142.061			0.000135902	0.000219442	1.25082	0.0026141	0.00439652	0.619309	-0.691269
1606					456.277	271.092			4.52411e-05	1.89436e-05	1.95866	1.75083e-05	6.84239e-05	2.3882	1.25593
1611					295.638	655.297			5.36464e-06	8.80081e-06	1.15519	0.00736652	0.0103683	0.609562	-0.714155
1627					438.997	420.171			0.000138405	1.73318e-06	2.67681	3.09655e-09	3.26215e-08	79.8563	6.31933
1642					281.825	207.113			0.000173518	8.56078e-05	1.45863	0.000209503	0.00054772	2.0269	1.01927
1649					283.849	359.228			8.3916e-06	1.44685e-05	1.02824	5.95642e-05	0.000193079	0.579991	-0.785897
1657					405.7	145.05			0.00271013	0.00013156	2.55179	1.10614e-09	1.40107e-08	20.5999	4.36457
1659					161.222	273.185			8.57083e-06	2.33803e-05	1.8697	2.96816e-08	2.40808e-07	0.366584	-1.44778
1660					262.991	641.318			2.64523e-06	6.0422e-06	1.24886	0.00487022	0.00737539	0.437792	-1.19168
1675					209.456	625.289			1.27157e-05	2.31622e-06	1.32066	5.18773e-06	2.36438e-05	5.48984	2.45676
1676					447.276	476.198			0.000185839	8.53659e-07	2.75436	6.09729e-10	8.87749e-09	217.697	7.76617
1681					77.5177	465.321			5.20949e-06	1.31852e-05	1.12628	0.0382772	0.0375012	0.3951	-1.33971
1682					341.892	446.292			2.66188e-06	5.73445e-06	1.14411	0.0402127	0.0389633	0.464191	-1.10721
1684					160.014	358.282			0.00238321	0.00597115	1.6878	4.16246e-08	3.23842e-07	0.399121	-1.3251
1685					264.087	301.118			8.89601e-05	4.2483e-05	1.38209	1.65574e-05	6.52637e-05	2.09402	1.06627
1688					235.061	101.108			2.23769e-05	1.51778e-05	1.68075	0.0293015	0.0303452	1.47432	0.560047
1701					83.5391	366.154			1.14682e-05	3.59849e-05	1.02191	0.00080308	0.00164453	0.318696	-1.64975
1703					142.786	552.499			7.8059e-06	4.58672e-06	1.24652	0.00839778	0.0115156	1.70185	0.767102
1708					543.272	395.177			2.81668e-06	6.64367e-06	1.17901	0.000347737	0.00083311	0.423965	-1.23798
1715					414.598	198.085			0.000186399	0.000312901	1.31619	0.000291232	0.000722424	0.595713	-0.74731
1721					482.059	340.186			1.02366e-06	2.93113e-06	1.62176	0.0112573	0.0145304	0.349237	-1.51772
1724					36.9269	481.298			1.22351e-05	1.97047e-05	1.53284	0.000299972	0.000740054	0.620924	-0.687511
1730					296.35	432.241			2.04502e-06	7.77672e-06	1.60999	5.07622e-06	2.32003e-05	0.262967	-1.92705
1732					161.183	247.169			0.000167786	0.000399874	1.78972	1.78307e-07	1.18667e-06	0.419598	-1.25292
1738					174.825	507.27			2.44947e-05	1.41923e-05	1.33472	0.000195799	0.000517801	1.72591	0.787359
1739					160.196	339.268			0.000561856	0.00137783	1.5319	7.67347e-08	5.56732e-07	0.407783	-1.29413
1747					36.9808	299.258			0.000647567	0.000270235	1.59173	9.66179e-05	0.000290004	2.39631	1.26081
1751					79.3482	102.055			3.04156e-05	1.61643e-05	1.7817	4.34786e-09	4.37913e-08	1.88165	0.911999
1756					256.581	328.223			1.68079e-05	2.61125e-05	1.40598	0.00601512	0.00879949	0.643671	-0.635604
1758					162.401	249.185			6.23477e-05	0.000170396	1.53317	8.60743e-10	1.16515e-08	0.365899	-1.45048
1760					88.0859	161.092			7.52086e-05	5.28875e-05	1.04457	0.0012955	0.00244363	1.42205	0.50797
1783					377.75	323.074			3.07389e-05	4.79109e-06	1.82928	0.00158434	0.00290527	6.41583	2.68164
1788					320.524	331.197			8.95551e-06	1.41956e-05	1.5631	0.000424052	0.000976758	0.630867	-0.664593
1792					174.861	485.287			4.95267e-05	3.45846e-05	1.01567	0.00344079	0.00550006	1.43204	0.518076
1795					59.9994	295.226			3.30084e-05	5.17658e-05	1.26967	0.000205017	0.000537583	0.637649	-0.649166
1796					302.834	320.181			5.47635e-06	1.0859e-05	2.0944	1.3621e-06	7.29893e-06	0.504316	-0.9876
1800					120.306	246.097			0.000182731	5.81848e-05	1.00323	0.00246288	0.00419071	3.14052	1.651
1807					169.262	313.089			0.000286124	1.13407e-05	1.26548	0.0327685	0.0331557	25.2298	4.65706
1809					448.57	247.129			6.75348e-05	3.33853e-05	1.704	1.22884e-06	6.66579e-06	2.02289	1.01642
1822					231.954	170.118			4.28261e-05	1.60457e-05	1.81765	1.05608e-06	5.83204e-06	2.66901	1.4163
1832					321.466	322.137			3.7e-05	7.9536e-06	2.0032	1.5755e-08	1.3648e-07	4.65198	2.21785
1838					276.829	259.165			2.30078e-06	7.43605e-06	1.99223	0.000815302	0.00166419	0.309409	-1.69241
1853					38.1052	397.31			3.41689e-05	5.60053e-05	1.07613	0.00400358	0.00624976	0.610102	-0.712879
1855					405.428	168.066			0.000430069	2.51922e-05	2.31852	1.78145e-09	2.05419e-08	17.0715	4.09352
1857					268.636	498.283			1.87869e-05	9.14943e-06	1.43763	0.00013534	0.000385231	2.05334	1.03798
1858					403.163	252.144			6.73943e-06	1.16387e-05	1.21323	0.00257456	0.00434317	0.579052	-0.788235
1863					266.369	533.255			1.98333e-06	3.65438e-06	1.51414	0.0074416	0.0104522	0.542727	-0.881702
1869					468.971	239.139			1.98272e-05	3.24252e-05	1.20476	0.00437924	0.006736	0.611474	-0.709636
1897					187.542	87.0558			0.000823653	0.00057785	2.00265	2.56468e-07	1.64583e-06	1.42537	0.511342
1904					414.601	159.077			0.000504907	0.000770584	1.12174	0.00154059	0.00283701	0.655226	-0.609935
1918					502.997	225.123			5.14888e-05	8.6311e-05	1.02254	0.00909311	0.0122648	0.596549	-0.745287
1920					421.604	264.119			0.000135334	6.70796e-05	1.37879	6.7246e-06	2.96602e-05	2.01751	1.01257
1942					66.1346	346.116			4.32487e-05	1.78868e-05	1.6152	5.50009e-06	2.48731e-05	2.41791	1.27376
1951					50.8734	435.31			9.33101e-06	2.09889e-05	1.14536	0.0266469	0.0282003	0.444569	-1.16952
1972					19.7037	115.087			1.99586e-05	1.42165e-05	1.96723	3.31693e-07	2.0776e-06	1.40391	0.489449
2012					37.798	453.336			2.60427e-05	5.0506e-05	1.12548	0.000819827	0.00167144	0.515635	-0.955577
2036					87.6483	182.129			0.000317288	0.00262301	1.40864	0.00349707	0.00557526	0.120963	-3.04736
2048					423.825	279.206			1.52864e-05	3.28798e-05	1.66589	1.19197e-06	6.49033e-06	0.464917	-1.10495
2070					389.553	421.306			4.9338e-06	8.11292e-06	1.45465	0.00156869	0.00288091	0.60814	-0.717524
2079					57.2243	330.336			1.79682e-05	1.18674e-05	1.44018	0.00111415	0.00214453	1.51408	0.598437
2092					27.9834	516.336			2.24313e-06	5.67947e-06	1.67251	7.63277e-05	0.000237176	0.394953	-1.34025
2093					270.163	416.246			7.50734e-06	1.62796e-05	1.17415	8.66932e-06	3.7188e-05	0.46115	-1.11669
2095					143.928	327.021			1.2444e-05	3.114e-05	1.95682	0.000263606	0.000665407	0.399614	-1.32332
2096					27.9444	498.297			2.11866e-06	4.8223e-06	1.61885	1.71626e-06	8.92672e-06	0.439345	-1.18657
2105					37.0088	341.304			0.000135857	5.93537e-05	1.9187	1.36679e-07	9.29056e-07	2.28893	1.19468
2110					17.621	178.109			6.89115e-06	5.70355e-06	1.3354	0.0123172	0.0155999	1.20822	0.272883
2121					355.879	466.161			3.33425e-05	2.11879e-05	1.06372	0.013629	0.0169023	1.57365	0.654117
2125					360.459	261.181			8.0897e-06	2.26598e-05	1.00967	0.0473459	0.0441581	0.357008	-1.48597
2130					321.092	473.126			5.71514e-06	2.10558e-06	1.919	0.00177989	0.00320349	2.71428	1.44057
2134					467.717	375.176			8.59796e-06	2.13772e-05	1.00554	0.0156842	0.0188811	0.402202	-1.31401
2147					208.872	311.2			1.12244e-05	1.83508e-05	1.30232	0.0380659	0.0373396	0.611654	-0.709213
2149					103.347	318.206			1.00161e-05	1.55163e-05	1.1633	0.0264067	0.0280165	0.645521	-0.631464
2156					111.75	199.108			5.84775e-05	0.000170719	1.30376	0.000173786	0.000471767	0.342536	-1.54567
2159					438.785	329.17			2.11059e-06	1.18399e-05	1.8434	0.017918	0.0209044	0.17826	-2.48794
2164					362.738	220.154			3.7607e-05	1.34616e-05	1.09214	0.0158084	0.0189969	2.79366	1.48216
2165					448.365	458.187			2.99775e-05	8.48968e-07	2.60033	8.99096e-11	1.72232e-09	35.3105	5.14202
2168					286.082	342.169			9.28218e-06	1.61651e-05	1.07278	0.0158751	0.019059	0.574212	-0.800343
2188					104.297	371.257			9.54944e-06	2.09777e-05	1.71874	1.04087e-05	4.36667e-05	0.455219	-1.13537
2191					485.202	475.208			2.03017e-07	1.96496e-06	1.25474	0.00321974	0.00520674	0.103319	-3.27483
2192					311.969	408.119			0.000101278	9.62038e-07	2.29555	1.36233e-05	5.51605e-05	105.274	6.71801
2204					69.4129	278.211			3.49583e-06	1.09661e-05	2.37315	2.18377e-05	8.28915e-05	0.318784	-1.64935
2236					5.10907	194.998			5.55145e-06	9.28111e-06	1.65877	6.32947e-06	2.8087e-05	0.598145	-0.741434
2238					5.11015	207.018			2.65513e-05	4.14859e-05	1.34066	0.00134297	0.00252129	0.640008	-0.643838
2246					5.12237	115.087			1.04454e-05	7.94107e-06	1.73684	8.23618e-05	0.000253271	1.31536	0.39546
2249					5.13264	135.067			3.85778e-06	5.24888e-06	1.31172	0.0189038	0.0217681	0.734972	-0.444238
2255					6.32209	110.072			6.70498e-06	1.0882e-05	1.1771	0.00861965	0.0117573	0.616153	-0.69864
2258					10.9672	225.922			1.91673e-06	1.43468e-06	1.58857	2.67305e-05	9.88457e-05	1.336	0.417922
2259					11.1982	214.984			1.61438e-05	1.23356e-05	1.75112	8.35059e-05	0.000256285	1.30871	0.388147
2261					11.2008	216.979			5.07484e-06	3.98558e-06	1.61304	0.000555673	0.00122337	1.2733	0.348573
2265			2-Hydroxy-4-trifluoromethyl benzoic acid	-9.31983	16.9025	207.124			2.41349e-06	1.86432e-06	1.62437	0.000136297	0.000387486	1.29457	0.37247
2266					17.2655	211.01			2.23605e-06	1.70927e-06	1.65929	0.000103923	0.000308582	1.30819	0.387572
2268			Dichloran	-2.30455	17.2764	208.021			3.31012e-06	2.48469e-06	1.61367	0.00014226	0.000401422	1.33221	0.41382
2271					17.2831	207.018			7.35646e-05	5.62827e-05	1.79611	1.64823e-05	6.50116e-05	1.30706	0.386321
2273			Clopyralid	-24.117	17.3296	193.002			3.80938e-05	2.95843e-05	1.71868	6.7281e-05	0.000212881	1.28764	0.364726
2274					17.9608	194.998			1.16229e-05	9.56232e-06	1.46357	0.00246135	0.0041886	1.21549	0.281542
2275					18.1405	222.95			2.13984e-06	1.75383e-06	1.57414	0.00314688	0.0051118	1.2201	0.286998
2277					18.3986	152.082			1.14181e-05	8.84612e-06	1.66914	2.29951e-05	8.66982e-05	1.29075	0.368204
2279					18.4906	177.114			7.27766e-06	5.97459e-06	1.47962	0.00314797	0.00511323	1.2181	0.284634
2280					18.4932	107.061			3.53516e-06	2.76883e-06	1.44462	0.000403026	0.000935235	1.27677	0.352499
2281					18.4935	87.0558			0.00144486	0.00110747	1.91879	4.67517e-06	2.15844e-05	1.30465	0.383664
2288			3-Carboxy-cis,cis-mucote	1.78831	18.5028	187.127			7.42553e-06	5.84483e-06	1.66667	0.00356239	0.00566206	1.27044	0.345334
2289					18.5042	172.976			3.40243e-06	2.69794e-06	1.53732	0.000557132	0.00122598	1.26112	0.334707
2293					18.9991	209.013			2.12397e-05	1.79694e-05	1.40348	0.00653447	0.00941522	1.18199	0.24122
2295					19.0224	140.986			2.73464e-05	2.17918e-05	1.66972	0.000502005	0.00112549	1.2549	0.327569
2301					19.7297	212.024			1.85895e-06	1.54762e-06	1.39318	0.00605008	0.00884145	1.20117	0.264439
2303			3-(3,4-Dihydroxyphenyl)lactate	3.14686	19.7848	199.181			5.05093e-06	4.18409e-06	1.58731	0.00209785	0.00367345	1.20718	0.271636
2304					20.8936	92.0374			2.96287e-06	2.32133e-06	1.73281	9.1557e-05	0.000277167	1.27637	0.352046
2305					20.8985	138.066			1.77458e-05	1.40112e-05	1.56083	0.000486269	0.00109611	1.26655	0.3409
2308					20.9347	265.003			1.93214e-06	1.551e-06	1.59787	0.00235068	0.00403486	1.24575	0.317009
2309					21.4749	210.028			5.23548e-06	4.44324e-06	1.49395	0.0186377	0.0215299	1.1783	0.236708
2314					25.4539	205.017			3.64591e-05	3.00887e-05	1.21937	0.017957	0.0209385	1.21172	0.277054
2345					26.7251	502.121			9.58214e-06	1.10045e-06	2.53297	2.83545e-28	3.13197e-25	8.70751	3.12226
2348					26.7683	380.337			1.56694e-06	3.37305e-06	1.37237	0.000170873	0.000465492	0.464547	-1.1061
2357			Tetraphyllin B sulfate	6.75683	26.8022	368.339			4.52986e-06	7.84157e-06	1.253	2.1303e-06	1.08037e-05	0.577673	-0.791676
2362					27.6002	482.302			1.27504e-06	3.27029e-06	1.88461	3.4971e-07	2.18028e-06	0.389885	-1.35888
2365					27.8788	533.293			8.1645e-07	1.46405e-06	1.15729	1.95396e-06	1.00155e-05	0.557664	-0.842533
2372					27.9427	535.31			3.40256e-06	8.11874e-06	1.00549	0.0146091	0.0178607	0.4191	-1.25463
2392					32.4017	421.346			2.71071e-05	5.16781e-05	1.0511	3.63196e-05	0.000128588	0.524537	-0.930884
2398			2-O-p-Coumaroyltartronic acid	-1.96443	32.5158	267.21			2.03704e-05	3.7547e-05	1.17669	0.000205501	0.00053868	0.542531	-0.882223
2403			2-Hydroxy-6-oxono-2,4-diene-1,9-dioate	0.310571	32.5601	215.179			4.37548e-05	6.72842e-05	1.05884	0.000358701	0.000853718	0.650299	-0.620826
2406			2-Oxoadipate	3.72505	32.5867	161.133			8.96608e-05	0.000141653	1.00501	0.000782596	0.0016113	0.632963	-0.659808
2410					32.6407	147.117			0.000103758	0.000176311	1.06782	3.45315e-05	0.000123235	0.588496	-0.764895
2415					32.9385	424.365			2.78197e-05	5.77379e-05	1.21485	0.000941268	0.00186727	0.481827	-1.05341
2420			2-Maleylacetate	5.53789	33.0671	159.117			0.000103535	0.000178659	1.08849	4.31421e-05	0.000148253	0.579513	-0.787087
2435			D-Glucarate	9.61282	33.4787	211.148			2.65882e-05	4.4876e-05	1.14315	0.00767417	0.0107096	0.592482	-0.755156
2441			Fucofuroeckol B	8.2967	33.5531	479.373			1.16533e-05	1.86975e-05	1.06622	1.11786e-05	4.64441e-05	0.623255	-0.682106
2445			Myxochelin C	-10.2095	33.6257	540.536			7.3014e-05	4.51569e-05	1.39936	3.67447e-05	0.000129848	1.61689	0.693225
2450					33.6502	476.365			3.38759e-05	5.07519e-05	1.06428	0.0012163	0.00231239	0.667481	-0.583202
2452					33.6514	206.126			2.22325e-05	3.65688e-05	1.04344	0.000249394	0.000635284	0.607963	-0.717945
2453					33.6554	541.539			2.88388e-05	1.95307e-05	1.21874	0.000362653	0.000861078	1.47658	0.562263
2459					33.6949	330.152			8.3883e-05	3.50171e-05	1.26543	0.0259957	0.0276998	2.39548	1.26032
2469			Diloxanide furoate	-17.4147	33.8206	329.149			0.000497798	0.000189517	1.37947	0.0105187	0.0137605	2.62667	1.39324
2471			Amaranth	-22.3248	33.9274	539.523			4.37802e-05	2.72842e-05	1.25666	2.68362e-06	1.31893e-05	1.6046	0.682212
2472			3-Demethylsimmondsin 2'-(Z)-ferulate	-2.02495	34.2252	538.519			0.000122323	7.51086e-05	1.31364	1.03687e-06	5.73747e-06	1.62861	0.703643
2473					34.4108	201.164			7.62507e-05	0.000121913	1.1406	0.000176267	0.000477077	0.625453	-0.677026
2485					34.8304	426.344			6.04636e-05	8.49478e-05	1.03833	0.000555433	0.00122294	0.711774	-0.490509
2486			1-Methyladenosine	13.4408	34.9374	282.279			0.000239352	0.000189256	1.01837	0.00953438	0.0127276	1.2647	0.338797
2495					35.8717	416.215			2.5113e-05	1.41465e-05	1.1111	5.45131e-06	2.46824e-05	1.77522	0.827994
2503					35.9451	170			8.73186e-05	2.62521e-05	2.26724	1.66588e-09	1.9452e-08	3.32616	1.73386
2507					36.0194	228.196			0.000284197	8.47708e-05	2.19045	7.12502e-09	6.7668e-08	3.35253	1.74525
2514			Aminomalote	-19.6262	36.6865	120.081			0.000142119	8.13331e-05	1.37596	1.07187e-05	4.47914e-05	1.74737	0.805186
2522					36.939	198.032			0.000217095	5.0959e-05	2.27755	6.26145e-16	5.12314e-14	4.26018	2.09092
2535					37.1027	176.071			0.000109261	6.73394e-05	1.31892	0.0227361	0.0250873	1.62254	0.698253
2545			3,4,5-trihydroxy-6-({15-hydroxy-11,17,18-trimethoxy-13-oxo-6,8,20-trioxapentacyclo[10.8.0.0icosa-1(12),2(9),4,10,14,16,18-heptaen-16-yl}oxy)oxane-2-carboxylic acid	22.0943	37.9729	577.483			3.05673e-05	2.20158e-05	1.07865	0.0372001	0.0366734	1.38843	0.473453
2550					38.0431	680.617			4.3488e-05	1.89667e-05	1.51949	0.000277566	0.000694468	2.29286	1.19715
2554					38.0733	507.369			4.56625e-06	1.10648e-05	1.13627	1.31412e-06	7.07221e-06	0.412684	-1.27689
2571			2,4,5-trihydroxy-3-[3-hydroxy-4-methoxy-5-(3,4,5-trihydroxybenzoyloxy)benzoyloxy]benzoic acid	-20.5399	38.1187	505.353			7.20051e-06	2.07155e-05	1.12813	0.000384617	0.000901508	0.347591	-1.52454
2576					38.1332	339.289			0.000580034	0.000248602	1.88415	3.84391e-08	3.02323e-07	2.33318	1.2223
2577			Quercetin 3-(2-caffeoylglucuronoside)	0.57691	38.1343	641.51			7.75997e-05	4.81465e-05	1.06141	0.000501705	0.00112494	1.61174	0.688619
2578					38.1404	495.308			6.39616e-05	3.70435e-05	1.25296	0.00155311	0.0028566	1.72666	0.787987
2579			Phosfolan	-9.01379	38.1531	256.3			0.000118079	8.81565e-05	1.82612	1.8742e-06	9.65344e-06	1.33943	0.421618
2583					38.1612	497.324			2.4299e-05	1.36299e-05	1.48767	0.000188073	0.000501917	1.78276	0.834117
2595					38.2715	392.316			8.097e-06	2.37297e-05	1.36385	0.0268123	0.0283264	0.341217	-1.55124
2596					38.2717	172.133			0.000349475	0.000116869	2.2357	1.22804e-08	1.09868e-07	2.99032	1.5803
2600					38.4057	716.567			1.73931e-05	9.93794e-06	1.25648	7.4297e-05	0.000231683	1.75018	0.807499
2606					39.1385	398.145			9.25943e-05	1.37845e-05	2.35333	3.07697e-19	7.55275e-17	6.71725	2.74787
2615			6-Methylthiopurine 5'-monophosphate ribonucleotide	-16.1848	40.8237	379.299			1.86592e-05	2.86019e-05	1.48077	0.000301964	0.000744044	0.652374	-0.616229
2622					44.7833	191.085			0.000430696	0.000113721	1.69264	0.000159323	0.00044017	3.78732	1.92118
2635					47.4141	73.0767			4.74378e-05	3.36308e-05	1.99673	1.49591e-06	7.92101e-06	1.41055	0.496256
2636					47.7223	184.095			5.80881e-05	0.000161052	1.17599	2.96494e-06	1.44032e-05	0.360678	-1.47122
2637					47.7708	71.061			5.60238e-06	4.35831e-06	1.23788	0.018508	0.0214181	1.28545	0.36227
2639					48.3244	98.0717			0.000225925	0.000159792	1.9505	7.25823e-07	4.18572e-06	1.41387	0.499653
2649			2-hydroxy-3-[4-hydroxy-3-(sulfooxy)phenyl]propanoic acid	-20.887	49.6326	279.231			0.000144315	0.000242688	1.22933	8.34785e-07	4.7208e-06	0.594653	-0.749881
2650					49.6401	431.315			2.08042e-05	3.11061e-05	1.44165	0.0252994	0.0271568	0.668815	-0.580321
2651			Flutamide	-11.9707	49.7781	277.216			6.7071e-05	0.000138849	1.08329	0.0184769	0.0213912	0.48305	-1.04976
2652					50.056	459.347			1.75397e-05	2.84016e-05	1.16499	6.46163e-05	0.000206109	0.617559	-0.69535
2657			Bowdichione	11.0918	50.7559	299.258			0.000149345	5.23051e-05	1.63507	5.96712e-05	0.000193358	2.85526	1.51362
2669			Oxamate	-21.8164	51.7071	90.0554			8.58546e-05	4.49329e-05	2.11517	2.08409e-09	2.34099e-08	1.91073	0.934124
2672					51.918	413.305			1.5719e-05	2.71735e-05	1.17228	0.000282618	0.000704859	0.578467	-0.789694
2678			cis-4-Carboxymethylenebut-2-en-4-olide	10.1313	53.3561	141.102			0.000152087	0.000330786	1.51264	1.16192e-06	6.34636e-06	0.459774	-1.121
2679					53.3935	198.032			0.000142411	2.15824e-05	2.36342	1.44769e-16	1.33257e-14	6.59848	2.72213
2680					53.4827	480.181			9.2863e-05	3.38465e-05	1.92183	0.000109971	0.000323664	2.74366	1.4561
2684					53.916	102.08			4.11146e-05	9.00162e-05	1.3778	7.10113e-05	0.000222712	0.456747	-1.13053
2686					53.9617	82.0656			9.71818e-06	1.95447e-05	1.82723	2.5464e-06	1.25989e-05	0.497229	-1.00802
2687					54.0388	200.147			1.94063e-05	5.3691e-05	2.17087	8.14001e-07	4.62035e-06	0.361444	-1.46815
2688					54.0619	201.16			0.000160591	0.000409949	1.58181	0.0014022	0.0026172	0.391734	-1.35205
2694			Psicofuranine	-3.22083	54.3894	298.274			7.5326e-05	0.000162569	1.43467	0.000376269	0.000886175	0.463347	-1.10983
2722					56.1136	283.282			8.81611e-05	0.000162163	1.35907	0.0010536	0.00204438	0.543659	-0.879226
2731			6-{[3-({6-[(acetyloxy)methyl]-3,4,5-trihydroxyoxan-2-yl}oxy)-5-hydroxy-4-oxo-2-(3,4,5-trihydroxyphenyl)-4H-chromen-7-yl]oxy}-3,4,5-trihydroxyoxane-2-carboxylic acid	17.6152	56.4046	699.559			1.6215e-05	7.85081e-06	1.24421	1.09187e-07	7.58521e-07	2.0654	1.04642
2737					56.4532	266.107			1.76013e-05	2.94775e-05	1.40226	0.000193342	0.000512782	0.597109	-0.743933
2743					56.5417	698.556			3.60046e-05	1.77614e-05	1.27772	5.0597e-08	3.82795e-07	2.02713	1.01944
2747					57.0337	397.151			0.000179315	2.63057e-05	2.32054	6.10142e-18	1.12324e-15	6.8166	2.76905
2750					57.1178	398.145			0.000289715	4.18831e-05	2.37804	3.19476e-18	6.41608e-16	6.91723	2.79019
2754					57.2933	396.148			0.000932549	0.000137515	2.32557	1.14216e-18	2.5232e-16	6.78141	2.76159
2759					57.6119	368.117			7.39483e-05	1.22326e-05	2.18635	1.28458e-08	1.14317e-07	6.04517	2.59578
2772					58.2983	196.145			0.000104947	0.000450523	1.1156	0.00343446	0.00549159	0.232945	-2.10194
2780			Vicianose	-14.6149	58.6523	313.273			0.000221735	0.000105626	2.01816	7.89419e-07	4.50056e-06	2.09925	1.06987
2781			3,4,5-trihydroxy-6-{[2-(4-methoxy-1-benzofuran-5-yl)-2-oxoacetyl]oxy}oxane-2-carboxylic acid	-4.56355	58.6707	397.309			3.05064e-05	4.63541e-05	1.23387	0.00636922	0.00922054	0.658117	-0.603585
2792			{[4-(7-methoxy-2-oxo-2H-chromen-6-yl)-2-oxobut-3-en-1-yl]oxy}sulfonic acid	-8.20781	59.1865	341.304			2.67692e-05	1.23413e-05	1.5762	0.000172659	0.000469344	2.16908	1.11708
2806					59.5051	123.055			0.00114085	0.000640176	1.20287	0.0270743	0.0285297	1.78209	0.833572
2824					59.8787	296.185			4.71456e-06	1.16182e-05	1.2524	0.000790687	0.00162447	0.405792	-1.30119
2829					60.0195	240.007			2.1596e-05	4.18732e-06	2.09586	7.63199e-10	1.06211e-08	5.15748	2.36667
2837			Nitrosylsulfuric acid	-4.02073	60.3754	128.084			0.000176643	9.21019e-05	1.10734	0.0382795	0.0375029	1.91791	0.939537
2838					60.458	188.148			0.000104336	0.00019507	1.49914	0.0272163	0.0286449	0.534866	-0.90275
2852					61.0004	509.324			1.62856e-05	6.54386e-06	1.06957	6.90826e-05	0.000217398	2.48868	1.31538
2855					61.1594	610.431			2.29093e-05	1.54271e-05	1.19306	0.0284949	0.0296916	1.48501	0.570469
2856					61.1735	680.617			2.42389e-05	9.9539e-06	1.57862	0.000602935	0.00130668	2.43512	1.28399
2861					61.4661	842.67			2.46093e-05	1.01579e-05	1.61299	0.000402816	0.000934852	2.42266	1.27659
2867					61.7605	495.308			0.000208516	9.49588e-05	1.16091	0.000762844	0.00157891	2.19586	1.13479
2896			2-hydroxy-3-[4-hydroxy-3-(sulfooxy)phenyl]propanoic acid	-20.7918	63.1213	279.231			0.000163667	0.00031435	1.22256	1.86386e-05	7.21109e-05	0.520653	-0.941607
2899					63.4155	396.213			1.31744e-06	3.8294e-06	1.52602	0.000310442	0.000760921	0.344033	-1.53938
2911					64.0065	492.368			1.69082e-05	2.22122e-05	1.1434	0.0437747	0.0415716	0.76121	-0.393634
2914			2-Amino-1,2-bis(p-chlorophenyl)ethanol	8.54493	64.4468	283.175			1.62707e-05	6.71607e-06	1.11933	0.0349803	0.0349342	2.42265	1.27659
2916			5-Phosphoribosylamine	-15.2468	64.4598	230.129			2.78586e-05	9.14979e-05	1.0338	0.0370543	0.0365605	0.304473	-1.71561
2918					64.4811	412.143			2.5561e-05	4.46029e-06	2.26608	1.77288e-11	4.17754e-10	5.73081	2.51874
2921					64.783	555.202			3.03991e-05	8.24598e-06	1.94299	7.2111e-06	3.15755e-05	3.68653	1.88226
2937					66.3373	186.132			4.46359e-05	3.21664e-05	1.10399	0.0268622	0.0283644	1.38766	0.472653
2938					66.4707	185.129			0.00050719	0.000377432	1.16441	0.0229055	0.0252276	1.34379	0.426308
2961					67.802	228.073			5.01993e-05	2.60091e-05	1.31239	0.000786514	0.00161768	1.93007	0.948653
2981					69.3682	344.227			0.000118187	2.13194e-05	1.20121	0.00181644	0.00325802	5.54365	2.47084
2988			1,4-Bis(chloromethoxymethyl)benzene	-14.0271	69.6839	236.111			0.000125724	0.000277035	1.42206	2.75801e-07	1.75438e-06	0.453817	-1.13982
2997					70.1333	181.097			0.000131643	0.000277525	1.46269	0.000452515	0.001032	0.474346	-1.07599
2998					70.1488	609.388			1.81974e-05	8.74784e-06	1.15853	0.0100133	0.0132278	2.08021	1.05673
3005					70.2716	608.385			7.17837e-05	3.6722e-05	1.1029	0.00986431	0.0130717	1.95479	0.96701
3012					71.7699	95.0608			5.73505e-05	0.000170087	1.11999	0.00422823	0.00654188	0.337183	-1.5684
3014					72.0225	87.0558			0.000954503	0.000719223	1.65561	2.27948e-05	8.60431e-05	1.32713	0.40831
3015					72.0865	201.069			2.58176e-05	4.10257e-05	1.06981	0.0250853	0.0269883	0.629302	-0.668176
3026			Sertraline	15.2235	73.2425	307.242			2.95541e-05	4.57935e-05	1.14537	0.00750519	0.0105229	0.645379	-0.631782
3040					75.3032	406.295			0.000112149	0.000448279	1.22245	0.00114328	0.00219215	0.250176	-1.99898
3041					75.314	407.298			2.68219e-05	0.000110483	1.14858	0.000640924	0.00137179	0.242769	-2.04234
3044					75.5816	371.257			0.000255035	0.000992751	1.22333	0.000715105	0.0014992	0.256897	-1.96074
3045			Carboplatin	-1.12959	75.5816	372.261			6.45067e-05	0.000250742	1.20421	0.00096598	0.00190585	0.257263	-1.95869
3059					77.8961	129.066			4.70947e-05	2.24816e-05	1.92459	4.69791e-08	3.58984e-07	2.09481	1.06682
3093					80.4444	338.123			1.54127e-05	3.78136e-06	1.37605	5.2627e-06	2.39406e-05	4.07597	2.02714
3116			Flutamide	-11.805	82.5207	277.216			2.744e-05	4.9782e-05	1.23776	4.18992e-08	3.25675e-07	0.551202	-0.859346
3148					84.2039	103.956			5.05509e-05	4.0389e-05	1.26367	0.0339764	0.0341327	1.2516	0.323773
3162					84.9378	339.289			6.99107e-05	5.29856e-05	1.02636	0.0312107	0.0318793	1.31943	0.399913
3167					85.4947	355.263			0.00022575	0.000401921	1.01527	0.0108291	0.0140866	0.561677	-0.832186
3171					86.0597	412.143			2.36318e-05	3.09375e-06	2.47467	3.17796e-14	1.49101e-12	7.63855	2.9333
3176					86.4598	120.066			0.00030011	5.42673e-05	2.55247	8.30494e-10	1.1338e-08	5.53021	2.46734
3177					86.5613	183.132			8.55355e-05	0.000304281	1.162	0.00141586	0.00263917	0.281107	-1.83081
3185			S-Methyl-3-phospho-1-thio-D-glycerate	-8.96726	87.1877	217.155			2.31302e-05	8.90262e-05	1.5038	0.0179111	0.0208983	0.259814	-1.94445
3195					88.0343	123.055			0.00012865	3.84997e-05	1.4764	4.49399e-09	4.51079e-08	3.34159	1.74054
3199					88.1002	556.205			2.48434e-05	6.7903e-06	1.85131	2.32866e-06	1.16705e-05	3.65866	1.87132
3200					88.1009	555.201			9.62283e-05	2.66164e-05	1.98454	1.42852e-06	7.60956e-06	3.61538	1.85415
3202					88.1959	557.198			2.89914e-05	8.71276e-06	1.83606	4.13327e-06	1.93482e-05	3.32746	1.73442
3210					89.1358	299.1			8.27323e-05	4.70093e-05	1.51065	0.00051213	0.00114423	1.75991	0.815504
3214					89.3347	136.062			0.000257099	0.000166357	1.68325	0.00223704	0.00387419	1.54547	0.628043
3216					89.5777	84.0813			0.000410448	0.000248803	1.00915	0.00131731	0.00247939	1.64969	0.722196
3240					92.4267	162.113			0.000209109	4.4115e-05	1.48823	0.00408794	0.00635992	4.74009	2.24491
3241			N-Formylmaleamic acid	-19.4172	92.4416	144.102			0.00015237	5.92702e-05	1.35996	0.0222743	0.0247021	2.57077	1.3622
3244					93.3171	104.071			5.20947e-05	2.67731e-05	1.73356	2.92167e-06	1.42183e-05	1.94579	0.960354
3255			Phosfolan	-9.04515	95.1933	256.3			0.000282623	0.000214324	1.30091	0.000103633	0.000307851	1.31867	0.399081
3265					96.2452	280.139			1.47514e-05	6.20993e-06	1.52078	0.00422489	0.00653756	2.37545	1.2482
3303			O-Phospho-L-serine	-19.0486	98.034	186.076			3.30858e-05	2.37934e-05	1.31739	0.00550518	0.00817734	1.39054	0.47565
3309					98.9471	134.081			0.000243762	9.48433e-05	1.54682	6.33732e-06	2.81169e-05	2.57016	1.36186
3316			Nitrosylsulfuric acid	-17.8225	99.2644	128.082			0.00016616	8.37974e-05	1.51339	3.87115e-05	0.000135617	1.98288	0.987597
3326					100.021	188.092			4.94594e-05	3.64761e-05	1.10871	0.0155651	0.0187696	1.35594	0.439292
3329					100.281	296.23			1.59444e-06	7.39814e-06	1.44882	2.70448e-10	4.445e-09	0.215519	-2.21411
3333			N-Adenylylanthranilate	14.2206	100.888	467.356			6.78959e-06	1.5472e-05	1.65543	0.000565665	0.0012412	0.438831	-1.18826
3334					100.939	466.352			3.94414e-05	7.26684e-05	1.41312	0.000254317	0.000645782	0.542759	-0.881617
3354			Chicoric acid	-1.43677	102.094	475.378			9.19306e-07	5.75053e-06	1.08862	6.64855e-07	3.87698e-06	0.159865	-2.64508
3355					102.123	117.07			5.30437e-05	0.000110387	1.19872	0.0429608	0.0409848	0.480526	-1.05731
3357					102.246	278.219			3.81202e-06	1.18701e-05	2.5227	1.20893e-08	1.08354e-07	0.321145	-1.6387
3358					102.263	529.425			1.24499e-06	3.64599e-06	1.01591	5.6214e-06	2.53455e-05	0.341468	-1.55018
3373			1,2,3,4,6,7,8-Heptachlorodibenzofuran	7.30498	102.555	410.317			6.45774e-06	1.83826e-05	1.18479	6.33933e-05	0.000202964	0.351296	-1.50924
3377			3,4,5-trihydroxy-6-({11-hydroxy-17,18-dimethoxy-13-oxo-6,8,20-trioxapentacyclo[10.8.0.0icosa-1(12),2(9),4,10,14(19),15,17-heptaen-15-yl}oxy)oxane-2-carboxylic acid	-15.3726	102.713	547.436			1.00943e-06	4.70219e-06	1.12827	3.56972e-06	1.69575e-05	0.214672	-2.2198
3391			Dihydroneopterin phosphate	-3.79263	103.424	336.217			2.58525e-05	5.13281e-05	1.13486	0.0142498	0.0175125	0.503671	-0.989448
3394					103.896	109.076			2.82572e-05	6.502e-05	1.38657	7.47513e-05	0.000232915	0.434593	-1.20226
3406					105.513	101.071			0.000137211	9.03224e-05	2.10447	9.30789e-09	8.5677e-08	1.51913	0.603241
3411					105.777	91.0547			6.2854e-05	0.000110661	1.52724	4.11274e-06	1.92622e-05	0.567988	-0.816068
3415					106.043	219.138			1.33227e-05	2.32676e-05	1.47256	0.000430277	0.000988935	0.572585	-0.804438
3416					106.163	167.056			9.30717e-05	0.000160682	1.1571	0.000197296	0.000520847	0.579228	-0.787798
3418			Urate radical	21.4871	106.418	168.113			0.00134855	0.00389755	1.76831	0.00769909	0.0107376	0.345999	-1.53116
3421					106.603	247.169			1.85392e-05	3.88908e-05	1.44143	1.23911e-05	5.07518e-05	0.4767	-1.06885
3423			2-Oxoadipate	3.62583	106.618	161.133			2.93251e-05	6.22566e-05	1.60871	6.75499e-06	2.97807e-05	0.471036	-1.08609
3425			Hydroxypyruvate	13.7014	106.769	105.07			3.7194e-05	8.61353e-05	1.88458	7.43934e-08	5.41696e-07	0.431809	-1.21154
3429					106.8	147.117			4.0828e-05	9.30298e-05	1.20811	0.000314006	0.000767965	0.43887	-1.18813
3430			2-Maleylacetate	5.37293	106.844	159.117			3.62595e-05	7.66632e-05	1.72828	6.79421e-07	3.95137e-06	0.472971	-1.08018
3431					106.887	119.086			4.40054e-05	8.76164e-05	1.63468	2.9447e-06	1.43169e-05	0.502251	-0.99352
3432			D-Glycerate	11.7541	106.907	107.086			1.34275e-05	3.19458e-05	1.24927	3.41056e-06	1.6273e-05	0.420321	-1.25044
3434					106.956	149.133			3.46408e-05	6.17408e-05	1.41952	3.28406e-06	1.57467e-05	0.561068	-0.833752
3435			3-(2-Carboxyethenyl)-cis,cis-mucote	1.24931	106.969	213.164			2.64242e-05	6.43365e-05	1.26753	0.000154362	0.000429071	0.41072	-1.28377
3437			Miraxanthin-II	5.06125	106.978	327.268			6.63667e-05	0.000168292	1.10402	4.09095e-05	0.000141946	0.394355	-1.34243
3438					107.043	225.164			6.99711e-06	2.04534e-05	1.5853	1.07873e-05	4.50392e-05	0.342101	-1.54751
3442					107.128	202.167			6.08312e-06	1.55088e-05	1.19622	0.000544174	0.00120269	0.392237	-1.3502
3445			Nitrofurazone	23.8832	107.227	199.148			5.23488e-05	0.0001397	1.56958	5.62397e-06	2.53554e-05	0.374723	-1.4161
3451			5-FU	9.22573	107.74	131.086			2.86348e-05	5.26686e-05	1.45123	3.20266e-05	0.000115592	0.543678	-0.879176
3455			Brompheniramine	-5.6442	107.805	320.245			1.34176e-05	2.8313e-05	1.65683	0.000169716	0.000462987	0.473901	-1.07734
3464					108.168	393.291			4.23863e-05	0.000105693	1.43519	9.38408e-05	0.000282987	0.401032	-1.31821
3465					108.168	800.594			2.37248e-05	6.10194e-05	1.1999	0.000300981	0.000742077	0.388808	-1.36287
3471			Urate	-6.69306	108.553	169.116			0.000202354	0.000535352	1.59975	0.0200814	0.0228185	0.377984	-1.4036
3473			4,4'-Stilbenedicarboxamidine dihydrochloride	3.62736	108.626	338.255			8.3873e-05	0.00019396	1.52004	0.000142313	0.000401543	0.432425	-1.20948
3474			Permethrin	-19.465	108.626	392.287			0.000357655	0.000875614	1.3725	0.000122385	0.000354148	0.408462	-1.29173
3475					108.65	356.266			0.000631548	0.00144731	1.33498	0.000124224	0.000358624	0.436359	-1.19641
3476					108.789	374.277			0.000316243	0.000706596	1.43519	0.000239744	0.000614516	0.447558	-1.15985
3478					108.814	357.269			9.0678e-05	0.000175765	1.21149	0.00183012	0.00327833	0.515905	-0.954824
3480					108.93	798.588			0.000146257	0.000352287	1.40754	0.000252508	0.000641932	0.415164	-1.26825
3492			1-(2,3,4,6-tetrahydroxyphenyl)-3-(2,3,4-trihydroxyphenyl)propane-1,2-dione	-20.9485	109.348	337.252			0.000315363	0.000763302	1.46558	5.9181e-05	0.000192076	0.413156	-1.27524
3494			Gossypetin	-3.00361	109.374	319.241			5.00935e-05	0.000107316	1.52307	0.000343371	0.000824828	0.466783	-1.09918
3495					109.374	799.591			7.46437e-05	0.00019336	1.42044	0.000126773	0.00036479	0.386036	-1.37319
3497			Brevifolincarboxylic acid 9-sulfate	12.9143	109.9	373.273			0.00114539	0.00264557	1.4391	0.000134893	0.000384175	0.432947	-1.20774
3501					110.26	355.263			0.0022187	0.00508457	1.35145	0.000182085	0.000489406	0.436359	-1.19641
3504					110.313	162.076			0.000165668	5.21235e-05	1.53912	0.00927672	0.0124585	3.17837	1.66829
3507					110.656	609.388			5.35377e-05	3.11612e-05	1.0583	0.0368693	0.036417	1.71809	0.780807
3508					110.875	608.385			0.000200869	0.000119391	1.1137	0.0396965	0.0385765	1.68244	0.750559
3510					111.274	150.103			6.12179e-05	9.36075e-05	1.26702	0.0121942	0.0154778	0.653985	-0.612671
3545			N-Adenylylanthranilate	13.6636	114.635	467.356			9.97481e-06	2.57785e-05	1.89754	0.000875962	0.00176324	0.386943	-1.36981
3555					116.92	162.055			0.000139208	5.83389e-05	1.34608	0.00623728	0.00906468	2.3862	1.25472
3576					120.08	138.055			0.00020352	9.84805e-05	1.18093	0.00250338	0.0042463	2.06661	1.04726
3578					120.27	264.107			3.43797e-05	1.36404e-05	1.45806	0.00377711	0.00595034	2.52043	1.33367
3606			6-[(2-{[3-(3,4-dimethoxyphenyl)-7-methoxy-8-methyl-4-oxo-4H-chromen-5-yl]oxy}-3,5-dihydroxy-6-(hydroxymethyl)oxan-4-yl)oxy]-3,4,5-trihydroxyoxane-2-carboxylic acid	2.62881	123.725	681.621			2.07682e-05	9.50782e-06	1.58228	0.000977712	0.00192403	2.18433	1.12719
3610					123.768	843.674			2.50377e-05	1.21409e-05	1.63976	0.00200183	0.00353234	2.06226	1.04423
3612					123.775	680.617			4.66445e-05	2.29358e-05	1.53623	0.00175591	0.00316752	2.0337	1.0241
3614					123.855	842.67			5.06131e-05	2.30735e-05	1.55909	0.000865321	0.001746	2.19356	1.13327
3615			Betagarin	1.60913	123.865	329.324			3.07392e-05	5.8838e-05	1.05348	0.0258088	0.0275548	0.522438	-0.936668
3618					124.026	328.321			0.000148279	0.000284214	1.22627	0.020207	0.0229289	0.521715	-0.938666
3626					124.887	224.128			1.35194e-05	6.59875e-05	1.08869	0.0303272	0.031165	0.204879	-2.28716
3629					125.948	91.0547			2.81692e-05	5.01216e-05	1.1646	7.98713e-07	4.54597e-06	0.562017	-0.831315
3638					127.188	261.134			2.79917e-05	1.73612e-05	1.19815	0.0170506	0.0201337	1.61231	0.689132
3640					127.219	197.092			3.01446e-05	2.18138e-05	1.22404	0.0165515	0.0196818	1.3819	0.466658
3645					127.862	279.126			2.8634e-05	7.13083e-06	1.72138	3.49867e-06	1.66527e-05	4.01551	2.00558
3648					128.005	244.09			6.34484e-05	1.99331e-05	1.63786	3.66123e-05	0.000129456	3.18307	1.67042
3649					128.053	243.086			0.0005023	1.92586e-05	2.64293	1.83224e-08	1.55084e-07	26.0818	4.70497
3658					128.307	316.123			0.000244908	4.75824e-05	2.0597	2.09677e-22	1.15802e-19	5.14703	2.36374
3659					128.308	198.032			0.000245431	4.53022e-05	2.10056	3.24094e-20	1.02282e-17	5.41765	2.43767
3662					128.313	314.126			0.000749146	0.000134779	1.89423	1.28574e-21	4.734e-19	5.55833	2.47465
3663			2-(3-Carboxy-3-(methylammonio)propyl)-L-histidine	-21.7585	128.314	272.294			4.05853e-06	1.10133e-05	1.05121	0.00734528	0.0103445	0.36851	-1.44022
3665			Chlomethoxyfen	4.21944	128.322	315.13			9.60636e-05	2.36615e-05	1.59493	5.87072e-17	6.68155e-15	4.05992	2.02145
3669					128.437	284.082			2.46051e-05	1.33529e-05	1.06765	0.00369476	0.00584009	1.84267	0.8818
3670					128.446	283.078			0.000211235	1.85337e-05	2.48903	1.01727e-07	7.1317e-07	11.3973	3.51063
3673					129.196	509.16			0.00021042	6.55082e-05	1.99801	9.98115e-05	0.000298175	3.21211	1.68352
3700					130.572	244.118			5.7637e-05	2.02833e-05	1.4231	0.00625429	0.00908485	2.84159	1.5067
3733					132.858	357.278			0.000513592	0.000974532	1.37681	0.00668266	0.00958828	0.527014	-0.924087
3735			2-C-Methyl-D-erythritol 2,4-cyclodiphosphate	1.77914	133.013	279.099			1.88724e-05	9.12392e-06	1.32981	0.00180039	0.00323413	2.06846	1.04855
3745			1-(Methylnitrosoamino)-4-(3-pyridinyl)-1,4-butanediol	5.16556	134.026	226.253			9.6497e-06	1.50702e-05	1.18069	0.0238295	0.0259841	0.640318	-0.643139
3758					135.316	669.541			1.14721e-05	4.23037e-06	1.3511	0.000293656	0.000727333	2.71184	1.43927
3801					141.298	190.108			0.000742514	0.00045415	1.18399	0.000443643	0.0010149	1.63495	0.70925
3805			Oxalosuccite	-21.3004	141.864	191.111			6.1308e-05	3.96593e-05	1.06637	0.00631072	0.00915158	1.54587	0.628415
3813			O-Phospho-L-serine	-19.0447	142.034	186.076			7.4978e-05	3.77326e-05	1.62087	0.00101602	0.00198271	1.98709	0.990657
3816					142.569	571.513			2.51668e-05	1.4298e-05	1.39754	0.00451896	0.00691816	1.76016	0.815703
3817					142.843	733.565			1.92123e-05	1.13686e-05	1.23421	0.00727858	0.0102697	1.68994	0.756974
3818					142.98	570.509			6.76159e-05	3.93309e-05	1.21183	0.00515115	0.00773403	1.71916	0.7817
3819					143.005	231.084			6.5816e-05	1.65067e-05	1.39476	0.000257834	0.000653238	3.98723	1.99539
3823					143.072	308.113			0.000213278	6.13325e-05	1.81274	0.00697704	0.00992774	3.47741	1.79801
3831					143.589	309.011			8.2993e-06	2.14494e-05	1.83815	0.000111149	0.000326569	0.386924	-1.36988
3851					144.404	109.029			8.60488e-05	1.99946e-05	1.51511	0.0389041	0.0379783	4.3036	2.10554
3853					145.272	341.17			4.93321e-06	1.50315e-05	2.00452	7.6158e-07	4.36363e-06	0.328192	-1.60739
3858			Cyhexatin	15.8128	145.415	386.185			6.44263e-06	1.54251e-05	1.36512	0.00224559	0.00388638	0.417673	-1.25956
3859			Zoledronate	-1.51837	145.505	273.096			0.000256819	2.4085e-05	1.28799	0.0416145	0.0400023	10.6631	3.41455
3862					146.528	245.102			4.57254e-05	9.34753e-06	1.79736	3.24124e-08	2.60366e-07	4.89171	2.29034
3866					146.626	136.062			0.000814388	0.00129332	1.06134	0.00613156	0.00893892	0.629686	-0.667296
3881					149.807	509.324			2.78483e-05	1.23022e-05	1.30809	6.76597e-05	0.000213835	2.26368	1.17867
3883					149.846	188.092			0.000111182	8.25159e-05	1.32376	0.0134688	0.0167431	1.34741	0.430185
3885					149.932	497.323			0.000102968	6.19989e-05	1.19007	0.00266453	0.0044641	1.6608	0.73188
3893					150.966	227.066			4.12937e-05	2.75449e-05	1.1946	0.00410325	0.00637982	1.49914	0.584134
3910					152.112	81.0452			2.69595e-05	1.1207e-05	1.61852	0.000218718	0.000568355	2.40561	1.2664
3914					152.189	127.087			2.48079e-05	3.57733e-05	1.37222	0.0324651	0.0329081	0.693475	-0.528085
3918					152.217	155.101			0.000803706	0.00146461	1.52722	0.0460724	0.0432371	0.54875	-0.865778
3949					154.528	247.058			3.23216e-05	1.87204e-05	1.09432	0.00956627	0.0127607	1.72654	0.787884
3950					154.588	493.293			3.35299e-05	1.581e-05	1.26332	0.00051364	0.00114702	2.1208	1.08461
3960			2,4-DP	-2.86484	155.602	236.071			4.09922e-05	7.86721e-05	1.07273	0.0230159	0.0253188	0.521051	-0.940504
3964					155.857	470.295			7.05448e-05	4.45662e-05	1.02736	0.00787035	0.0109305	1.58292	0.66259
3968					156.508	243.086			0.00012074	5.9992e-06	2.49718	4.10073e-15	2.61493e-13	20.1261	4.33099
3973					156.625	251.102			4.89417e-05	0.000137656	1.44288	2.8029e-07	1.77932e-06	0.355536	-1.49193
3992					158.972	749.57			6.20033e-06	1.19274e-05	1.65237	0.000501494	0.00112454	0.519838	-0.943867
3993					159.019	205.159			2.90899e-06	1.31581e-05	1.49251	8.51216e-10	1.15533e-08	0.221081	-2.17736
4000					159.918	357.278			0.00934753	0.0222677	1.65518	2.14742e-07	1.40487e-06	0.41978	-1.25229
4005			N1-(5-Phospho-alpha-D-ribosyl)-5,6-dimethylbenzimidazole	-16.3072	160.064	359.285			0.000277954	0.000697802	1.68873	1.32553e-07	9.0359e-07	0.398327	-1.32797
4008					160.097	189.164			8.90984e-05	0.000223909	1.65333	5.63813e-09	5.51126e-08	0.397922	-1.32944
4010					160.118	340.271			0.000137014	0.000338436	1.45513	2.12315e-07	1.39057e-06	0.404844	-1.30456
4011					160.131	201.164			0.000105068	0.000253778	1.77362	7.2129e-09	6.83878e-08	0.414016	-1.27224
4017			Hydroxypyruvate	13.8262	160.195	105.07			0.000165092	0.000414016	1.83303	2.73523e-09	2.934e-08	0.398758	-1.32641
4019			Paraoxon	4.1453	160.211	276.203			2.12496e-05	5.56773e-05	1.98093	3.75589e-09	3.84134e-08	0.381657	-1.38965
4026					160.687	91.0547			0.000217682	0.000481787	1.77736	3.0904e-09	3.25666e-08	0.451821	-1.14618
4027					160.715	77.0391			3.10316e-06	8.07755e-06	1.81574	4.16225e-10	6.43631e-09	0.384171	-1.38018
4029			Brevifolincarboxylic acid 9-sulfate	13.15	160.79	373.273			4.77248e-05	9.91991e-05	1.67517	0.00814017	0.0112317	0.481101	-1.05559
4030			2-Hydroxy-6-oxono-2,4-diene-1,9-dioate	0.346708	160.84	215.179			0.000210753	0.000534103	1.2443	2.44148e-07	1.57565e-06	0.394592	-1.34157
4033			N-Amidino-L-aspartate	8.97734	160.968	176.152			1.02799e-05	2.61194e-05	1.60093	4.94008e-07	2.97591e-06	0.393575	-1.34529
4034					161	149.133			0.000113054	0.000251888	1.66297	2.5327e-08	2.08799e-07	0.448827	-1.15577
4036					161.056	121.101			0.000105209	0.00023834	1.38107	1.01688e-08	9.28256e-08	0.441425	-1.17976
4037					161.058	148.12			1.00015e-05	2.69652e-05	1.78821	1.15589e-07	7.98011e-07	0.370903	-1.43089
4039					161.066	175.148			0.000130896	0.000297335	1.69649	1.70147e-08	1.45716e-07	0.44023	-1.18367
4040					161.091	244.214			1.7681e-05	4.96092e-05	1.34224	1.6258e-06	8.51099e-06	0.356407	-1.4884
4041			Vicianose	-14.5029	161.118	313.273			0.000170946	0.000120331	1.28482	0.00180952	0.00324773	1.42064	0.506536
4044			6-Deoxy-6-sulfo-D-glucono-1,5-lactone	-2.0328	161.139	243.211			0.000143997	0.000357396	1.24672	2.63473e-07	1.68538e-06	0.402907	-1.31148
4047			3-Nitroacrylate	-18.0127	161.17	118.065			0.000320669	0.000672602	1.65027	2.28168e-09	2.52319e-08	0.47676	-1.06867
4049					161.19	457.311			1.39265e-05	2.51123e-05	1.07763	0.000328158	0.000795625	0.554569	-0.850561
4051			Fosfomycin calcium	-6.06333	161.205	177.127			4.27421e-05	8.99623e-05	1.54678	5.22023e-08	3.93592e-07	0.475112	-1.07366
4052			5,6-Dihydro-5-fluorouracil	7.06382	161.209	133.101			0.000139957	0.000333255	1.84305	5.70479e-08	4.26822e-07	0.419971	-1.25164
4053			cis-(Homo)3-aconitate	-1.20772	161.214	217.195			1.96839e-05	4.95029e-05	1.40162	2.09348e-07	1.37304e-06	0.397631	-1.3305
4054			2-Oxoadipate	3.68993	161.219	161.133			0.000142363	0.000339586	1.77158	3.47174e-09	3.59575e-08	0.419225	-1.2542
4058			Acetyl citrate	8.14584	161.239	233.153			1.50543e-05	3.79933e-05	2.27492	1.66773e-09	1.94697e-08	0.396235	-1.33557
4059					161.244	79.0548			4.53174e-06	1.1079e-05	1.43924	1.5959e-08	1.37991e-07	0.409037	-1.2897
4063			2-Maleylacetate	5.44307	161.269	159.117			9.73624e-05	0.000198837	1.45649	1.63463e-08	1.40842e-07	0.489659	-1.03015
4064					161.278	262.188			1.35681e-05	3.56471e-05	1.54876	5.81557e-06	2.61059e-05	0.380623	-1.39357
4067			L-Histidinol phosphate	-5.77327	161.306	222.157			1.2572e-05	3.63005e-05	1.44314	1.95247e-07	1.28905e-06	0.346332	-1.52977
4068					161.315	119.086			0.000158385	0.000363086	1.88255	2.63807e-08	2.16639e-07	0.436219	-1.19688
4069					161.317	322.26			4.34672e-05	0.00011583	1.5518	3.55851e-08	2.82644e-07	0.375265	-1.41402
4071					161.349	147.117			0.000146767	0.000373113	1.5333	1.79427e-08	1.52386e-07	0.393357	-1.34609
4075					161.464	93.0703			4.20824e-05	9.49977e-05	1.76062	2.6341e-08	2.16345e-07	0.442983	-1.17468
4076					161.609	92.058			7.15906e-06	1.88859e-05	1.75994	2.54981e-09	2.76158e-08	0.379068	-1.39947
4079			p-Benzoquinone	-5.47201	161.863	109.101			6.63047e-05	0.000169866	1.79856	1.03097e-11	2.50377e-10	0.390336	-1.35721
4080					161.894	173.133			5.68618e-05	0.000106666	1.79897	1.19483e-06	6.50399e-06	0.533083	-0.907569
4081			Lichenin	1.72829	161.991	163.148			0.00011648	0.00018094	1.20766	4.85329e-05	0.000163242	0.643751	-0.635426
4082			4,8-dihydroxy-2H-furo[2,3-h]chromen-2-one	13.6904	162.131	219.174			1.0738e-05	2.97979e-05	1.0024	9.96855e-07	5.53927e-06	0.360361	-1.47248
4084					162.137	185.133			1.95247e-05	5.61828e-05	1.80046	2.95713e-08	2.4001e-07	0.34752	-1.52483
4085					162.176	187.148			6.232e-05	0.000145543	1.95113	3.525e-05	0.000125397	0.428191	-1.22367
4087			5-Fluorouridine	4.60753	162.233	263.2			8.03497e-05	0.000216886	1.6794	4.79104e-08	3.64969e-07	0.370469	-1.43258
4088					162.25	802.618			8.43208e-06	2.34979e-05	1.38018	4.83224e-05	0.000162666	0.358843	-1.47857
4089					162.282	135.117			0.000128626	0.000317865	1.75416	2.56335e-08	2.11086e-07	0.404655	-1.30524
4090					162.282	767.582			7.24092e-05	0.000188825	1.27801	5.98134e-07	3.53111e-06	0.383473	-1.3828
4091					162.282	785.592			0.00130133	0.00327304	1.36411	5.3758e-07	3.20971e-06	0.397593	-1.33064
4093			3-(2-Carboxyethenyl)-cis,cis-mucote	1.29564	162.36	213.164			8.75671e-06	2.39011e-05	1.76699	1.07427e-06	5.92127e-06	0.366373	-1.44861
4097					162.391	315.231			1.58606e-05	4.67096e-05	1.31572	6.95763e-07	4.03435e-06	0.339558	-1.55827
4100			2',3',6'-Tris-O-(3,4,5-trihydroxybenzoyl)-3'-Glucosyl-2',4',6'-trihydroxyacetophenone	-10.7825	162.42	787.599			0.000189078	0.00047757	1.13553	3.69476e-07	2.29183e-06	0.395917	-1.33673
4106					163.41	768.585			3.42292e-05	8.63731e-05	1.00931	3.27999e-06	1.57298e-05	0.396294	-1.33536
4125					164.515	223.169			2.36504e-05	7.37504e-05	1.64553	6.10061e-08	4.53589e-07	0.320681	-1.64079
4129			7,11,12-Triacetoxycoumestan	-20.6055	164.562	411.329			6.097e-05	0.0001736	1.44956	3.09249e-07	1.94834e-06	0.35121	-1.50959
4130					164.576	356.266			0.000103399	0.000194859	1.20859	0.00139993	0.00261355	0.530633	-0.914215
4132					164.598	227.091			5.87641e-05	3.4558e-05	1.24033	0.00310487	0.00505667	1.70045	0.765913
4146					165.041	280.235			6.16601e-06	2.47098e-05	2.0164	7.95303e-07	4.52933e-06	0.249537	-2.00268
4148					165.57	290.123			2.42409e-05	1.62594e-05	1.20373	0.0231916	0.0254635	1.49088	0.576166
4151					165.635	202.994			5.05076e-05	3.33667e-05	1.2565	0.000613435	0.00132484	1.51371	0.598093
4153					165.731	266.085			3.61605e-05	1.28161e-05	1.12633	0.000150168	0.000419583	2.8215	1.49646
4161			Glyphosine	10.7292	165.928	264.09			0.000871959	0.000202876	1.0597	2.80502e-05	0.000103095	4.298	2.10367
4162					165.928	265.093			9.51551e-05	2.75101e-05	1.32339	3.17266e-05	0.000114664	3.45892	1.79032
4163					165.976	344.279			2.34731e-05	3.66641e-05	1.06966	0.0242703	0.0263397	0.64022	-0.643361
4164					166.031	246.079			4.3665e-05	1.01738e-05	1.20725	0.000112483	0.000329849	4.29191	2.10162
4177					167.909	445.79			1.68985e-05	1.00827e-05	1.90712	0.0214465	0.0240018	1.67599	0.745015
4195			Casuarictin	12.4319	169.099	937.664			9.06897e-06	3.6475e-06	1.13475	0.00505198	0.00760814	2.48636	1.31403
4204			Quinoxyfen	-15.6106	170.055	309.137			8.48704e-05	6.69057e-06	1.41956	0.0398762	0.0387115	12.6851	3.66506
4205			Chlomethoxyfen	17.1235	170.172	315.134			3.17407e-05	1.31883e-05	1.53375	5.18625e-07	3.10851e-06	2.40673	1.26707
4206					170.183	308.134			0.000652569	2.76725e-05	2.13375	0.0278088	0.0291291	23.5819	4.55961
4222					171.352	274.1			4.99051e-05	1.11897e-05	1.1775	0.0458338	0.0430632	4.4599	2.15701
4227					171.476	109.029			0.000119441	3.61224e-06	2.29493	0.0255834	0.0273792	33.0656	5.04726
4232					171.624	306.118			4.16606e-05	1.42004e-05	1.55542	8.5503e-08	6.12095e-07	2.93376	1.55275
4237					172.556	238.107			1.90938e-05	7.55e-05	1.50742	0.0348234	0.0348096	0.252898	-1.98337
4249					172.717	734.569			3.05803e-05	1.55888e-05	1.23141	0.00396616	0.00620066	1.96168	0.972088
4250					172.721	735.573			1.25963e-05	6.18923e-06	1.1295	0.00353479	0.00562545	2.03521	1.02517
4254					173.042	258.116			0.000106066	4.30111e-05	1.30272	0.000656319	0.00139817	2.46601	1.30218
4260					173.721	301.089			0.000229877	1.27399e-05	2.34733	2.1943e-12	6.21479e-11	18.0439	4.17344
4261					173.725	153.066			4.83292e-05	2.67975e-05	1.78202	3.7653e-07	2.33137e-06	1.8035	0.850796
4264					173.933	117.055			2.05059e-05	1.4e-05	1.38766	0.000516248	0.00115182	1.46471	0.55061
4266			Xenognosin A	-2.85235	174.313	257.303			2.96605e-05	2.45738e-05	1.43508	0.020875	0.0235108	1.207	0.271422
4267					174.516	289.092			2.43997e-05	1.3099e-05	1.26254	0.00109651	0.00211553	1.86272	0.897411
4274					174.873	243.086			0.000192237	1.63519e-05	2.31959	3.40093e-13	1.21982e-11	11.7562	3.55536
4277					174.887	486.291			1.01683e-05	6.91601e-06	1.02558	0.00487217	0.0073779	1.47026	0.556071
4281					175.096	538.353			1.45066e-06	5.70371e-06	2.05996	0.000374665	0.00088324	0.254336	-1.97519
4286					175.946	296.134			0.000145716	1.06188e-05	2.36755	4.76667e-13	1.5955e-11	13.7224	3.77846
4287					175.973	96.9222			1.37541e-05	9.54318e-06	1.15569	0.00378012	0.00595435	1.44125	0.527322
4288			Arsenobetaine	10.9454	175.985	179.07			2.74147e-05	1.40605e-05	1.25105	2.65382e-05	9.82224e-05	1.94976	0.9633
4293			3-Bromo-tyrosine	17.9292	176.156	261.097			0.000172548	1.54418e-05	2.27229	1.01784e-12	3.05335e-11	11.1741	3.48208
4305					177.042	225.076			6.67314e-05	1.30411e-05	2.18575	1.65764e-10	2.92034e-09	5.11701	2.3553
4324					177.185	416.324			2.25035e-05	3.27156e-05	1.0846	0.00355162	0.00564779	0.687851	-0.539831
4326			2-(alpha-Hydroxyethyl)thiamine diphosphate	0.728471	177.251	470.375			6.27185e-06	9.89458e-06	1.12775	0.011781	0.0150638	0.633867	-0.657747
4327					177.262	468.368			0.000227425	0.000325809	1.03249	0.00330205	0.00531297	0.698029	-0.51864
4341			3,4,5-trihydroxy-6-{[3-(6-hydroxy-7-methoxy-2H-1,3-benzodioxol-5-yl)prop-2-enoyl]oxy}oxane-2-carboxylic acid	-14.3999	178.024	415.32			8.45572e-05	0.000116388	1.03936	0.0135537	0.0168276	0.726508	-0.460949
4350			1-(2-Carboxyphenylamino)-1-deoxy-D-ribulose 5-phosphate	-16.3976	178.293	350.232			2.98243e-06	4.8833e-06	1.26332	0.0229601	0.0252728	0.610741	-0.711368
4356			3-(Phosphoacetylamido)-L-alanine	11.0875	178.607	243.134			0.000140959	1.5723e-05	2.28107	1.51381e-10	2.69696e-09	8.96512	3.16432
4366			N1-(5-Phospho-alpha-D-ribosyl)-5,6-dimethylbenzimidazole	-16.1781	180.451	359.285			1.56088e-05	2.51912e-05	1.38337	0.0244543	0.0264871	0.619612	-0.690563
4409			Parabanic Acid	21.1793	182.821	115.07			0.00349159	0.00154008	1.0661	0.000584817	0.00127505	2.26714	1.18087
4414			2,6-Dichloroindophenol	15.9539	182.965	269.107			0.000485406	0.000194774	1.46892	9.66234e-06	4.09219e-05	2.49215	1.31739
4424					183.95	394.277			1.53092e-05	3.20856e-05	1.45276	3.31643e-05	0.000119085	0.477137	-1.06753
4433			Mometasone	9.8334	185.286	428.373			1.54734e-05	4.18158e-05	1.67641	2.53948e-07	1.63154e-06	0.370037	-1.43426
4439					186.126	129.066			5.80461e-05	2.9314e-05	2.0812	5.78488e-07	3.42763e-06	1.98014	0.985606
4440					186.155	234.185			5.32378e-06	1.25746e-05	1.37813	2.59553e-06	1.28051e-05	0.423374	-1.23999
4442			5-Nitrofurfural	-18.0456	186.229	142.086			5.87237e-05	3.6302e-05	1.0938	0.000296712	0.0007335	1.61764	0.693893
4456			Fosetyl	-4.97385	187.634	111.056			0.000427519	0.000233733	1.59962	0.00370133	0.00584891	1.82909	0.871128
4463					188.373	81.0452			1.94315e-05	1.18177e-05	1.31484	8.24691e-07	4.67211e-06	1.64427	0.717446
4465					188.416	243.086			0.000144867	1.10825e-05	2.37357	8.29526e-15	4.82748e-13	13.0716	3.70836
4466					188.422	296.134			0.000123412	8.93717e-06	2.56475	1.10206e-15	8.43503e-14	13.8088	3.78752
4476					189.203	103.956			5.92572e-05	4.53534e-05	1.44207	0.0367183	0.0362997	1.30657	0.38578
4478					189.536	218.102			0.000208972	2.72821e-05	2.59545	1.04317e-12	3.11421e-11	7.65966	2.93728
4483			T 0901317	15.3034	189.757	482.347			1.36859e-05	2.12291e-05	1.12725	0.00126713	0.00239685	0.644677	-0.633352
4484					189.812	233.121			5.00423e-05	1.2247e-05	1.84651	1.43397e-06	7.6349e-06	4.08607	2.03071
4496			Dichlofenthion	-20.516	190.924	316.154			2.31535e-06	4.60828e-06	1.35344	0.00242166	0.00413376	0.502432	-0.992999
4504			4-Bromophenylthiourea	-9.53036	191.607	232.118			0.000544613	7.99102e-05	2.59122	4.0559e-10	6.29854e-09	6.81532	2.76878
4505					191.84	456.151			1.21222e-05	1.99808e-06	2.09285	1.70387e-14	8.93001e-13	6.0669	2.60096
4508					191.884	523.362			3.47387e-06	6.88817e-06	2.13477	0.00492334	0.00744368	0.504323	-0.987579
4509					191.91	454.153			3.82531e-05	7.64021e-06	2.03906	7.40667e-17	7.64573e-15	5.00682	2.32389
4532			Melizame	-5.09173	192.872	179.154			4.33273e-07	8.08103e-06	1.17623	5.43234e-05	0.000179143	0.0536161	-4.22119
4552					193.805	302.102			0.000120453	6.51565e-05	1.03874	0.000604338	0.00130912	1.84868	0.886494
4562					194.322	369.165			2.45198e-05	4.58535e-05	1.18052	0.0127034	0.0159796	0.534743	-0.903083
4565					194.738	315.105			3.46659e-05	6.93085e-06	2.08803	8.99298e-13	2.7605e-11	5.00169	2.32242
4571			(2-{[5,7-dihydroxy-2-(3-hydroxyphenyl)-5H-chromen-3-yl]oxy}-3,5-dihydroxyoxan-4-yl)oxidanesulfonic acid	17.3437	195.161	484.436			6.50862e-06	1.0361e-05	1.17714	0.00967932	0.0128775	0.628182	-0.670747
4577					195.34	320.132			5.47275e-05	2.61186e-05	1.22176	0.0164978	0.0196328	2.09534	1.06719
4583					195.482	317.063			0.000105581	1.90109e-05	2.09489	4.67871e-13	1.57282e-11	5.55369	2.47345
4590			[3,5-dihydroxy-2-(5,6,7-trihydroxy-4-oxo-2-phenyl-4H-chromen-8-yl)oxan-4-yl]oxidanesulfonic acid	13.7404	195.665	483.424			2.85063e-06	8.20137e-06	1.42238	5.46904e-05	0.000180135	0.347579	-1.52459
4603					196.413	220.17			2.83296e-06	9.61091e-06	1.35938	0.00151322	0.00279401	0.294765	-1.76236
4610					196.581	456.405			1.63182e-05	3.76928e-05	1.13001	1.24663e-06	6.74995e-06	0.432926	-1.20781
4616					196.789	75.0559			4.97812e-06	3.02971e-06	1.01782	0.000243015	0.000621584	1.6431	0.71642
4618			Epicatechin 3-O-(3-O-methylgallate)	3.31875	196.833	457.408			4.00482e-06	7.68107e-06	1.09285	0.000170046	0.000463703	0.521388	-0.939569
4622					197.218	371.136			1.53931e-05	9.53946e-06	1.32462	0.0085416	0.0116726	1.61363	0.690306
4627					197.558	454.389			9.23191e-06	2.7942e-05	1.94986	3.13263e-07	1.97157e-06	0.330395	-1.59774
4634			Kimycin D	-2.67101	197.911	455.392			2.24422e-06	6.13935e-06	1.51972	7.27533e-06	3.18263e-05	0.365547	-1.45187
4641					198.61	440.373			3.73954e-06	8.15628e-06	1.48942	4.18654e-05	0.000144661	0.458487	-1.12505
4642					198.654	450.357			6.98377e-06	1.32591e-05	1.40871	0.000271382	0.000681656	0.526715	-0.924906
4646					198.819	380.261			3.84653e-06	7.08353e-06	1.15441	0.000644777	0.0013783	0.543025	-0.880909
4671					200.919	121.089			2.94804e-05	4.88743e-05	1.11457	0.0195273	0.0223277	0.603189	-0.729318
4679					201.471	412.342			5.05984e-06	7.81981e-06	1.48863	0.0296677	0.0306394	0.647054	-0.628041
4695			Endothal-disodium	4.30675	203.1	231.134			5.5135e-05	1.61419e-05	1.80924	1.82045e-06	9.40744e-06	3.41565	1.77216
4696					203.138	162.091			6.68498e-05	2.89441e-05	1.00799	0.0147891	0.0180337	2.30962	1.20765
4701			N'-Phosphoguanidinoethyl methyl phosphate	23.4721	203.315	278.123			3.11117e-05	3.10158e-06	2.42673	7.60127e-12	1.9337e-10	10.0309	3.32638
4709					203.55	240.098			2.33137e-05	4.07165e-05	1.06464	0.016033	0.0192055	0.572586	-0.804436
4711					203.672	283.078			2.85099e-05	8.24139e-06	1.76052	5.61606e-09	5.49246e-08	3.45936	1.7905
4712			Phosfolan	-8.99712	203.711	256.3			0.000123853	8.72988e-05	1.66595	7.1774e-05	0.000224804	1.41872	0.50459
4713					203.797	159.092			3.27544e-05	1.63682e-05	1.74992	1.9434e-06	9.96774e-06	2.0011	1.00079
4722					204.708	361.104			0.000144032	5.85577e-06	2.49286	3.99682e-05	0.000139251	24.5965	4.62038
4733					205.893	315.086			1.85856e-05	6.26773e-06	1.36539	0.000514761	0.00114908	2.96528	1.56817
4740			Benzoyl phosphate	12.135	206.655	203.111			1.41568e-05	2.94372e-05	1.2339	0.0112177	0.0144896	0.480914	-1.05615
4741					206.655	369.096			2.81435e-05	4.04927e-06	1.6517	0.0121213	0.0154052	6.95026	2.79707
4742					206.655	449.144			0.000233161	3.62776e-05	1.67341	0.0163905	0.0195346	6.42715	2.68418
4745					206.657	346.1			2.3168e-05	4.30518e-06	1.85805	0.00300936	0.00493025	5.38144	2.42799
4751					206.748	432.137			2.34305e-05	3.62287e-06	1.18862	0.021059	0.0236696	6.46739	2.69318
4778			2-Maleylacetate	5.47561	208.963	159.117			3.88948e-05	2.0487e-05	1.45499	1.1474e-06	6.27647e-06	1.89851	0.924865
4804					209.869	484.363			6.27117e-05	8.45949e-05	1.30604	0.0292867	0.0303333	0.741318	-0.431835
4812			Azacozole	21.6209	210.038	301.154			0.000111008	0.00029156	2.71032	2.13107e-06	1.08071e-05	0.38074	-1.39312
4824					210.275	422.311			7.08971e-06	1.29918e-05	1.32404	0.000225849	0.000584152	0.545707	-0.873801
4832			Flutamide	-11.7847	210.724	277.216			2.33333e-05	5.38595e-05	1.73433	2.48992e-10	4.14337e-09	0.433225	-1.20681
4844					211.608	311.073			3.1264e-05	1.79431e-06	2.452	3.74963e-14	1.69051e-12	17.424	4.123
4846					211.648	157.072			1.03408e-05	1.73172e-05	1.03546	0.00666034	0.0095623	0.597139	-0.743862
4853					212.251	343.099			3.95801e-05	2.05601e-06	2.53591	1.42097e-10	2.55645e-09	19.251	4.26686
4860					212.399	112.051			0.000720085	0.000300954	1.28493	0.0032221	0.0052098	2.39268	1.25863
4864					212.537	302.214			2.88038e-05	5.49776e-05	1.46442	2.45714e-06	1.22212e-05	0.523919	-0.932584
4869					212.808	300.199			9.94881e-06	1.89729e-05	1.25899	5.03706e-06	2.30439e-05	0.52437	-0.931344
4894					214.828	271.081			5.78634e-05	6.23852e-06	2.34285	1.14367e-13	4.67876e-12	9.27519	3.21338
4897			Benodanil	-24.3832	215.098	324.128			5.19681e-05	3.09509e-06	2.49374	2.92467e-15	1.96933e-13	16.7905	4.06957
4917					216.983	472.399			1.81167e-06	2.91819e-06	1.26047	0.014542	0.0177959	0.62082	-0.687753
4922					217.229	289.092			4.15371e-05	6.60108e-06	1.76681	3.17888e-11	7.09643e-10	6.29247	2.65363
4935					218.279	313.089			4.26913e-05	3.97523e-06	2.41036	5.38542e-11	1.11614e-09	10.7393	3.42483
4936					218.288	329.084			0.000486907	2.27234e-05	2.86219	3.92384e-15	2.52223e-13	21.4276	4.4214
4939					218.704	330.087			6.0695e-05	1.59483e-06	2.53208	1.07044e-14	5.99906e-13	38.0574	5.2501
4944			Styraxin	7.96414	219.222	371.363			1.45169e-06	5.04912e-06	1.2491	0.0145334	0.0177876	0.287513	-1.7983
4952			Cidofovir	-14.2186	219.844	280.19			1.77521e-06	5.18129e-06	1.78581	0.00563993	0.0083436	0.342618	-1.54533
4971					221.085	255.113			1.15372e-05	8.19306e-06	1.10797	0.0136357	0.016909	1.40817	0.493823
4980					222.304	482.324			9.01823e-05	6.41588e-05	1.06106	0.02852	0.029712	1.40561	0.491198
4987			5-Fluorouridine monophosphate	-17.9616	223.156	343.173			3.05907e-05	0.000100214	1.75055	0.0399078	0.0387351	0.305253	-1.71192
5019			4-[2,2-Dichloro-1-(4-methoxyphenyl)ethenyl]phenol	1.18087	225.579	296.168			1.06704e-05	1.66051e-05	2.09363	0.0408235	0.039418	0.642594	-0.638021
5021					225.621	243.086			9.26253e-05	8.02261e-06	2.82343	3.18839e-16	2.78209e-14	11.5455	3.52926
5044			{11-methoxy-16,18-dioxo-6,8,19-trioxapentacyclo[10.7.0.0nonadeca-1(12),2(9),4,10,13(17)-pentaen-14-yl}oxidanesulfonic acid	12.4208	227.076	409.342			2.63178e-05	5.10624e-05	1.23012	0.0180551	0.0210244	0.515405	-0.95622
5052			Psicofuranine	-3.14282	227.756	298.274			4.79191e-06	2.92944e-05	1.06542	0.000301589	0.000743293	0.163577	-2.61196
5077					228.682	317.149			0.000107268	6.96257e-05	1.18352	0.00151155	0.00279137	1.54064	0.623526
5091			Tetracenomycin F2	-3.29194	230.008	385.342			4.77051e-05	9.46437e-05	1.17428	0.00929499	0.0124777	0.504049	-0.988364
5099					230.484	433.314			5.19649e-06	2.03786e-05	1.55051	0.0406654	0.0393007	0.254997	-1.97145
5130			Metobromuron	21.4275	232.81	260.113			1.20775e-05	5.65563e-06	2.15301	1.76827e-08	1.50529e-07	2.13548	1.09456
5141					233.931	400.13			1.85534e-06	1.14488e-06	1.22231	0.00577658	0.00851082	1.62056	0.696489
5147					234.197	198.032			2.0137e-05	3.13576e-06	2.13216	3.63701e-22	1.60694e-19	6.42172	2.68296
5151					234.294	415.101			1.61143e-06	8.68461e-07	1.21298	0.000156312	0.00043345	1.8555	0.891808
5154					234.595	332.096			1.85161e-05	1.16377e-05	1.32063	0.00198438	0.00350647	1.59105	0.669978
5160			3-(Phosphoacetylamido)-L-alanine	10.9383	235.056	243.134			1.45591e-05	6.58902e-06	2.09096	6.72031e-09	6.43219e-08	2.20961	1.14379
5168					235.847	244.118			9.56904e-06	4.79291e-06	1.48682	0.0108981	0.0141586	1.9965	0.997473
5169					236.148	299.074			8.8575e-05	1.41096e-05	2.32371	5.26851e-12	1.39744e-10	6.27764	2.65022
5183			6,7-Dichloro-3-hydroxy-1,5 dihydro-imidazo[2,1-b]quinazolin-2-one	-0.763133	237.327	273.094			8.64291e-05	2.19039e-06	2.57654	3.89196e-13	1.36092e-11	39.4582	5.30225
5187					237.405	443.116			9.26759e-06	2.73755e-07	2.91245	3.43901e-13	1.23102e-11	33.8535	5.08123
5212					240.792	324.163			1.22773e-05	1.87028e-05	2.38282	0.0441524	0.0418421	0.656443	-0.607259
5220					241.205	346.145			2.75212e-05	9.60128e-06	1.20625	0.00236811	0.00405924	2.86641	1.51924
5290			Sulfite	1.70991	241.928	81.0704			2.93139e-06	4.30023e-06	1.67257	0.0238565	0.026006	0.681682	-0.552829
5305					242.062	144.138			0.00101224	0.000358196	1.59456	1.80946e-05	7.03457e-05	2.82595	1.49874
5315					242.594	189.106			5.929e-05	1.41756e-05	1.38554	0.000578115	0.00126326	4.18254	2.06438
5317					242.697	162.149			6.56663e-05	2.74516e-05	1.4534	4.41096e-05	0.000150948	2.39207	1.25826
5327					243.07	220.119			4.08812e-06	1.15811e-05	1.09509	0.0461654	0.0433047	0.352998	-1.50227
5337					243.714	301.089			0.000197885	6.388e-06	2.45308	1.66816e-13	6.58072e-12	30.9777	4.95316
5343					244.255	330.087			0.000122156	1.44743e-06	2.78988	1.11455e-09	1.40863e-08	84.395	6.39909
5366					246.504	409.294			2.66361e-06	8.0773e-06	1.73162	2.6006e-06	1.28263e-05	0.329765	-1.60049
5367					246.512	413.305			1.31165e-05	1.92819e-05	1.00875	0.0102395	0.0134649	0.680245	-0.555873
5384					247.713	324.189			1.25996e-05	2.74691e-05	2.40878	0.000260803	0.000659508	0.458683	-1.12443
5399			Azacozole	21.515	248.622	301.154			0.000149804	0.000208895	1.77827	0.0306644	0.0314318	0.717123	-0.479707
5423					249.355	289.092			6.34724e-05	4.60902e-06	2.31498	1.3022e-16	1.22105e-14	13.7714	3.7836
5440					251.034	334.176			4.98504e-06	7.14361e-06	1.17893	0.00613726	0.00894572	0.697832	-0.519048
5456					252.281	329.134			0.000619081	8.8153e-06	2.95426	3.33808e-12	9.19691e-11	70.2281	6.13398
5458					252.414	347.094			0.000396672	2.47537e-05	2.78933	4.26779e-13	1.46423e-11	16.0247	4.00223
5462					252.638	348.098			4.63063e-05	1.68447e-06	2.619	8.9993e-13	2.76209e-11	27.4901	4.78084
5463					252.747	630.722			5.04321e-06	2.77172e-06	1.8967	0.0429676	0.0409897	1.81953	0.863562
5469			7,8-Dihydroxykynurete	-24.3833	253.335	222.168			5.33512e-06	1.38074e-05	1.07046	0.0102524	0.0134784	0.386394	-1.37185
5478					253.984	215.089			9.37731e-06	1.53965e-05	1.03096	0.00144032	0.00267835	0.609055	-0.715356
5492			D-Glucono-1,5-lactone 6-phosphate	5.82994	255.16	259.129			2.18588e-05	1.20243e-05	1.37806	0.000188454	0.000502707	1.81789	0.862268
5494					255.244	539.231			4.61007e-05	8.38852e-06	1.11759	0.000192823	0.000511718	5.49569	2.4583
5499			Oxaloacetate	-20.3214	255.893	133.076			1.10541e-05	8.14501e-06	1.62725	0.00378337	0.00595869	1.35717	0.4406
5506					256.397	248.113			3.58272e-05	4.69621e-06	2.70957	2.08177e-13	8.02118e-12	7.62896	2.93149
5510			D-Ribose 5-phosphate	-18.575	256.641	231.113			0.000114455	0.000406047	1.19567	7.60796e-06	3.31248e-05	0.281876	-1.82687
5512			Methyl 2-propenyl selenide	-10.7467	256.765	136.076			0.000331509	0.000196403	1.59221	4.52295e-05	0.000154094	1.68791	0.755234
5519					257.354	259.079			4.43652e-05	1.29665e-05	2.33841	4.18657e-10	6.46766e-09	3.42151	1.77464
5532					259.293	266.075			7.26152e-05	3.71733e-05	1.38419	1.19171e-05	4.90585e-05	1.95342	0.966006
5535					259.455	267.078			6.07456e-06	3.49095e-06	1.49573	5.38069e-05	0.000177743	1.74009	0.799162
5538					259.921	576.164			3.37229e-06	4.44705e-08	2.40108	6.89416e-09	6.57656e-08	75.832	6.24473
5540			Nitrosylsulfuric acid	-17.6378	260.527	128.082			6.92095e-05	3.91283e-05	1.68148	0.00110579	0.0021308	1.76879	0.822759
5547			3-Bromo-tyrosine	8.95182	261.138	261.094			0.000104748	1.68878e-05	2.31438	0.000124049	0.000358198	6.20255	2.63286
5554					261.454	91.0547			1.31371e-05	1.73292e-05	1.07687	0.0164577	0.0195961	0.758093	-0.399553
5559			Dinitrosopentamethylenetetramine	7.40177	261.902	187.181			0.000195227	0.000863946	1.38018	0.00100814	0.00197073	0.225971	-2.14579
5561					262.406	170.154			6.62612e-06	2.60479e-05	1.36108	0.00164896	0.00300506	0.254383	-1.97493
5562					262.408	152.071			4.08927e-05	3.38271e-05	1.57873	0.0371082	0.0366022	1.20887	0.273664
5592					265.262	430.192			7.75274e-06	7.69366e-07	2.11117	2.63177e-05	9.7506e-05	10.0768	3.33296
5597					266.463	534.259			6.7272e-07	1.18183e-06	1.41888	0.00734007	0.0103387	0.569218	-0.812946
5605					266.964	512.298			2.72109e-06	1.22667e-06	1.09266	0.000577214	0.00126167	2.21827	1.14944
5607			UDP-L-Ara4O	7.65687	267.035	535.271			1.78878e-06	5.74038e-06	1.70483	0.0236736	0.0258575	0.311613	-1.68217
5608					267.676	276.107			4.05978e-05	1.85813e-05	1.30592	0.003234	0.00522522	2.18488	1.12755
5612			beta-Chloro-alpha-phenylbenzeneethamine hydrochloride	-12.2909	268.212	269.186			1.01827e-05	3.8171e-05	1.08266	0.000157842	0.000436871	0.266764	-1.90636
5616					268.757	288.191			1.93994e-05	3.16298e-05	1.05674	0.00119016	0.0022695	0.613326	-0.705274
5617					268.773	499.286			4.36077e-06	2.18548e-06	1.43733	0.000212943	0.000555453	1.99534	0.996631
5620					269.135	330.15			3.46225e-05	9.15359e-06	2.33876	2.02493e-10	3.46887e-09	3.7824	1.9193
5622			ADPribose 2'-phosphate	4.22857	270.484	640.306			7.55427e-06	1.33426e-05	1.11113	0.0285245	0.0297156	0.566176	-0.820678
5625					270.604	247.079			0.000161893	1.36672e-05	2.57729	8.50745e-09	7.9082e-08	11.8454	3.56625
5634					272.078	486.271			4.71965e-06	1.02575e-05	1.2054	0.00162464	0.00296765	0.460118	-1.11992
5655			N-(3,5-Dichlorophenyl)succinimide	4.07376	272.858	245.082			7.9157e-05	2.281e-05	1.40886	0.0108202	0.0140773	3.47028	1.79505
5657					273.002	244.079			0.000953074	0.000289768	1.39138	0.00600125	0.00878281	3.28909	1.71769
5673					274.309	320.065			5.65119e-05	8.92056e-06	1.98639	3.44122e-08	2.74446e-07	6.33502	2.66335
5677					274.519	280.042			1.00024e-05	1.1846e-06	2.11943	3.60244e-11	7.91664e-10	8.44368	3.07787
5679			Nitrofen	10.5966	274.575	285.105			3.83481e-05	1.35718e-05	1.05236	0.021937	0.0244183	2.82557	1.49854
5685			Methyl 2-propenyl selenide	-10.9469	274.752	136.076			0.000289051	0.000174643	1.6535	2.44485e-05	9.14061e-05	1.65509	0.726913
5698					275.326	224.111			3.91059e-05	1.34379e-05	1.14352	0.000194485	0.000515121	2.91013	1.54108
5704					276.046	246.095			0.000137709	1.05384e-05	2.06271	0.000159697	0.000441	13.0673	3.70788
5706					276.219	335.074			5.41396e-05	9.53464e-06	2.26425	2.80139e-07	1.77848e-06	5.6782	2.50543
5708					276.382	279.039			0.000109064	4.55601e-06	2.39617	4.92209e-09	4.89136e-08	23.9385	4.58126
5720					278.17	437.3			2.10671e-06	4.54918e-06	1.2009	3.28734e-05	0.000118195	0.463097	-1.11061
5726					278.631	286.165			7.21695e-07	3.11362e-06	1.20585	0.00875404	0.0119025	0.231786	-2.10913
5730					279.133	375.126			2.17771e-05	5.66293e-07	2.62628	9.62191e-13	2.91755e-11	38.4556	5.26512
5731					279.166	362.105			0.000348367	7.08172e-07	2.74795	9.52703e-08	6.7324e-07	491.924	8.94229
5742					279.984	361.11			8.30842e-05	2.2113e-06	2.63331	3.61008e-14	1.64326e-12	37.5726	5.23161
5743					279.991	347.094			0.000431287	0.000117385	1.95048	3.58789e-09	3.69688e-08	3.67411	1.8774
5751					281.136	421.131			9.62292e-05	3.99186e-06	2.34391	1.57176e-06	8.26715e-06	24.1064	4.59134
5765					281.585	319.1			0.000560575	9.34928e-06	2.42816	1.03322e-11	2.50828e-10	59.9592	5.90591
5769			Calcium oxalate	-14.4968	282.058	129.102			6.13879e-05	4.47372e-05	1.61657	6.89534e-05	0.000217076	1.37219	0.456478
5797					285.707	345.058			4.94747e-05	1.05744e-05	1.9613	3.51313e-14	1.60989e-12	4.6787	2.22611
5800			N,N'-Dimethylurea	0.312723	286.421	89.1157			0.000294677	0.000223651	1.27156	7.82485e-05	0.000242336	1.31758	0.397888
5807					287.584	72.0814			6.28466e-05	3.66561e-05	1.45129	3.92118e-06	1.84559e-05	1.71449	0.777781
5822			Phosfolan	-9.10836	290.007	256.3			6.08257e-05	4.39801e-05	1.8001	3.29103e-05	0.000118308	1.38303	0.467829
5830			3-Dehydroquite	2.10946	290.223	191.158			8.52798e-06	5.22088e-06	1.13679	0.00273361	0.00455672	1.63344	0.707911
5831			Methyl 2-propenyl selenide	-11.3918	290.224	136.076			8.25632e-05	6.66389e-05	1.19044	0.0112315	0.0145038	1.23896	0.309134
5841					291.75	202.155			8.11473e-05	2.01516e-05	1.49214	6.27589e-05	0.000201343	4.02683	2.00965
5858					295.701	639.302			8.03065e-06	1.1886e-05	1.03346	0.0455458	0.0428529	0.675641	-0.565672
5861					295.96	161.156			7.80668e-06	2.01127e-05	1.63185	0.000167151	0.000457408	0.388147	-1.36532
5862					295.993	181.131			1.83704e-05	4.22444e-05	1.83027	0.000466999	0.00105969	0.43486	-1.20138
5871					297.955	319.1			0.000289741	2.05924e-05	2.69226	6.79656e-13	2.18024e-11	14.0703	3.81458
5872					298.3	347.094			0.000287986	6.68157e-05	2.22265	1.33389e-10	2.42212e-09	4.31016	2.10774
5882					299.827	199.001			0.000439725	0.000307812	1.73799	6.30482e-05	0.000202083	1.42855	0.514552
5898					302.12	344.168			1.36222e-05	1.86419e-05	1.41531	0.0452255	0.0426182	0.730728	-0.452594
5900			Calcium peroxide	8.91235	302.696	73.0847			8.97232e-05	3.97801e-05	1.11296	0.000217252	0.000565089	2.25548	1.17344
5901					302.899	72.0814			0.00190284	0.000935294	1.24411	0.000172597	0.00046921	2.03449	1.02466
5918					304.054	458.186			1.47968e-05	7.84905e-07	2.56042	2.54072e-17	3.7181e-15	18.8517	4.23663
5920					304.27	542.29			5.96263e-06	1.82484e-05	1.00643	6.84695e-07	3.97821e-06	0.326748	-1.61375
5926					304.915	439.075			2.64908e-05	5.54423e-07	2.30928	4.6562e-08	3.56292e-07	47.7809	5.57836
5936					306.969	479.116			1.65122e-05	2.0169e-07	2.85152	1.24893e-15	9.37246e-14	81.8692	6.35525
5942					307.376	248.026			2.29592e-06	4.28163e-06	1.4181	0.000154456	0.000429284	0.536226	-0.899087
5951			Ferimol	-21.1504	308.387	332.196			1.33262e-06	3.55093e-06	1.79515	0.00185165	0.00331018	0.375288	-1.41393
5953					308.658	93.0451			2.53006e-06	4.80854e-06	1.01993	0.000361608	0.000859136	0.526161	-0.926425
5961					309.935	261.163			6.4863e-06	9.49187e-06	1.18151	0.0120708	0.0153549	0.683353	-0.549296
5965					310.091	480.308			2.00311e-06	3.37119e-06	1.08213	0.0139015	0.0171716	0.594185	-0.751016
5966					310.095	359.09			4.20204e-05	1.08794e-05	1.65882	6.27654e-08	4.65379e-07	3.86238	1.94949
5967					310.448	109.076			7.37471e-06	1.25701e-05	1.22081	0.000673486	0.00142801	0.586685	-0.769342
5974			Phosfolan	-9.01179	310.867	256.3			6.77928e-05	4.93508e-05	1.89725	3.82259e-05	0.000134202	1.37369	0.458059
5977					311.207	402.16			0.000109111	1.50847e-06	2.16897	0.016641	0.0197633	72.3325	6.17657
5985					312.196	162.076			0.000176644	6.01639e-05	1.69946	0.00192019	0.00341076	2.93604	1.55387
5997					313.524	362.147			0.000603005	6.97591e-06	2.48967	1.26427e-08	1.12725e-07	86.441	6.43364
6002					314.522	320.065			8.51916e-05	1.70531e-05	1.86048	3.10019e-10	5.00577e-09	4.99566	2.32068
6017			2-Amino-5-formylamino-6-(5-phospho-D-ribosylamino)pyrimidin-4(3H)-one	3.1258	316.385	382.244			3.0327e-06	6.64385e-06	1.53759	2.36523e-05	8.88368e-05	0.456468	-1.13141
6018			2-Oxo-4-phosphonobutanoate	4.93216	316.477	183.077			0.000142053	8.84733e-05	1.44142	0.00158471	0.00290584	1.60561	0.683117
6021					316.658	340.123			0.000320618	9.69536e-07	2.12733	8.8506e-08	6.30718e-07	330.692	8.36934
6034					317.779	380.066			6.12349e-05	9.76346e-07	2.04398	7.87068e-08	5.69314e-07	62.7184	5.97082
6038					318.671	364.093			0.000457912	6.32377e-06	2.30105	6.63641e-10	9.50807e-09	72.4111	6.17814
6040					318.869	342.139			2.88036e-05	1.21127e-05	1.70592	4.44508e-07	2.70519e-06	2.37798	1.24973
6042					319.062	348.098			0.000139694	5.7118e-05	1.83067	6.90248e-05	0.000217254	2.44571	1.29025
6044					319.447	379.063			0.000442214	5.30103e-06	2.49905	3.4074e-09	3.53927e-08	83.4204	6.38233
6045					319.579	279.038			7.94412e-05	3.71821e-05	1.37237	0.00101454	0.00198046	2.13654	1.09528
6046					319.666	363.069			0.00316609	5.85672e-05	2.5095	7.29607e-10	1.02528e-08	54.0591	5.75646
6048					319.773	450.13			2.88403e-05	4.23273e-07	2.82153	1.39246e-15	1.02538e-13	68.1364	6.09035
6052			4-Hydroxycyclophosphamide	-0.597507	320.039	278.093			7.36042e-05	1.97937e-05	2.3067	0.00164467	0.00299846	3.71857	1.89475
6055					320.207	277.089			0.000834597	0.000145395	2.62161	6.51693e-05	0.000207523	5.74019	2.5211
6056					320.404	333.079			7.03842e-05	2.86233e-06	2.40806	2.50832e-09	2.72534e-08	24.5898	4.61999
6057					320.409	375.126			1.67883e-05	1.38523e-06	2.30009	3.76849e-11	8.23128e-10	12.1194	3.59925
6058					320.634	759.324			1.46707e-05	3.35873e-06	1.08113	0.00039916	0.000928159	4.36793	2.12695
6060					320.724	492.141			5.83746e-06	2.8367e-06	1.64851	0.000310042	0.00076013	2.05784	1.04113
6061					320.786	347.094			0.00116879	0.000451663	2.00138	8.38585e-06	3.61146e-05	2.58775	1.3717
6063					320.88	523.127			3.92506e-05	5.19821e-07	2.08017	4.45566e-08	3.43242e-07	75.508	6.23856
6067					321.399	445.131			2.89084e-05	4.25338e-06	2.34524	2.51018e-09	2.72697e-08	6.79656	2.76481
6073					322.327	479.137			6.66168e-05	2.59006e-06	2.46005	4.60964e-13	1.55487e-11	25.7201	4.68483
6076			2-Maleylacetate	-19.9634	322.685	159.113			4.11434e-05	6.27901e-05	1.00352	0.00254448	0.00430236	0.655253	-0.609876
6077					322.911	153.066			1.41466e-05	7.94388e-06	2.04801	3.14249e-07	1.97726e-06	1.78081	0.832537
6090					324.864	227.072			5.73771e-05	9.93837e-05	1.43185	0.043862	0.0416342	0.577329	-0.792534
6119			Phosfolan	-8.99805	326.952	256.3			6.50536e-05	5.17268e-05	1.68727	0.00322548	0.00521419	1.25764	0.330717
6120					327.666	285.181			2.16546e-05	7.86498e-06	1.29124	0.000622772	0.00134088	2.7533	1.46116
6128					329.12	464.146			2.28967e-05	4.09522e-08	3.06621	1.36001e-14	7.32796e-13	559.107	9.12698
6130					329.459	224.092			4.32337e-05	2.66247e-05	1.69783	0.00751446	0.0105332	1.62382	0.69939
6141					330.19	122.072			7.78442e-05	4.5981e-05	1.47693	0.000136655	0.000388329	1.69296	0.759551
6159					332.33	225.076			6.8667e-05	1.79022e-05	1.97834	1.14308e-05	4.73425e-05	3.83568	1.93948
6162					332.741	342.139			6.53736e-05	2.44269e-05	1.75041	0.011786	0.0150689	2.6763	1.42024
6166					332.832	149.137			6.26134e-05	4.74758e-06	1.46741	0.0249481	0.0268799	13.1885	3.72121
6171					333.848	146.137			0.000832889	0.00138769	1.38326	0.00144981	0.00269349	0.600196	-0.736493
6172			5-Amino-4-imidazole carboxylate	-12.2611	333.862	128.107			0.000685248	0.0011765	1.55107	0.000889457	0.00178499	0.582447	-0.779801
6173			N-Nitrosomethylvinylamine	5.65551	333.899	87.1003			0.000116051	7.99654e-05	1.50162	0.00304551	0.00497829	1.45127	0.537312
6174					333.923	147.14			2.13188e-05	3.7698e-05	1.31203	0.000770049	0.00159077	0.565514	-0.822366
6179					334.892	314.144			4.63945e-05	3.72142e-06	2.25708	9.38903e-12	2.31587e-10	12.4669	3.64003
6190			Fluorodifen	-3.18522	336.197	329.207			3.65515e-06	1.50061e-05	1.66495	0.000151594	0.00042282	0.243577	-2.03755
6198					337.385	351.155			1.35836e-06	2.79685e-06	1.57795	1.19609e-05	4.92119e-05	0.485675	-1.04194
6200					337.42	381.1			0.000168404	8.83022e-07	2.61989	1.08739e-07	7.55823e-07	190.714	7.57526
6203					337.457	349.11			0.000133544	1.56465e-05	2.26039	8.54606e-05	0.000261408	8.53505	3.0934
6206					337.8	421.131			1.96181e-05	2.91828e-06	2.43086	1.04118e-09	1.34162e-08	6.7225	2.749
6208					337.944	364.093			0.000262246	1.6322e-06	2.62596	2.72999e-07	1.73877e-06	160.67	7.32796
6209					338.363	153.055			3.36621e-05	9.00165e-06	2.29546	3.7905e-10	5.94956e-09	3.73955	1.90287
6212			Imazalil nitrate	11.3628	338.465	361.204			3.51967e-06	1.2474e-05	2.45062	4.08222e-05	0.000141697	0.282161	-1.82541
6213					338.502	320.197			0.000200361	0.000390991	1.37909	0.0137414	0.0170136	0.512445	-0.964531
6214			thymidine 3'-monophosphate	-7.70169	338.573	321.2			3.80194e-05	6.63795e-05	1.2035	0.038116	0.0373779	0.572758	-0.804002
6217					338.736	362.106			0.000190169	6.32223e-07	2.54532	2.09212e-06	1.06344e-05	300.795	8.23264
6218					338.749	395.086			1.46377e-05	1.47962e-06	2.03413	2.15117e-07	1.40708e-06	9.89285	3.30639
6225					339.63	305.084			0.000196805	3.4161e-05	1.93691	1.30176e-07	8.88853e-07	5.76109	2.52634
6227			2-C-Methyl-D-erythritol 2,4-cyclodiphosphate	-18.6348	339.753	279.093			1.51403e-05	2.86073e-06	2.07533	0.00256809	0.00433441	5.29246	2.40394
6230					339.774	277.089			0.00112699	1.0293e-05	3.0515	1.41573e-05	5.704e-05	109.492	6.77468
6237					340.783	179.082			8.08349e-06	5.95356e-06	1.4854	0.0057526	0.00848158	1.35776	0.441225
6240					340.871	521.348			6.71072e-07	2.62601e-06	1.57528	4.88159e-05	0.000164014	0.255548	-1.96833
6241					340.887	298.114			3.62705e-05	1.02523e-05	1.53593	0.000163277	0.000448919	3.53777	1.82284
6243					340.947	101.071			5.21766e-05	3.83104e-05	1.5319	0.000197577	0.000521416	1.36194	0.445666
6245					341.846	479.137			7.67966e-05	5.4975e-07	2.89164	2.89659e-12	8.06528e-11	139.694	7.12612
6251					341.948	360.268			1.5866e-06	3.02596e-06	1.16038	0.00215104	0.00375068	0.524329	-0.931456
6256			Nitrogen mustard	1.23653	342.027	157.061			0.000152146	3.93456e-05	1.59033	5.50591e-05	0.000181128	3.86691	1.95118
6263			Oxaloglutarate	-18.5953	342.388	205.138			4.9188e-05	1.96167e-05	1.72685	8.23246e-06	3.55302e-05	2.50746	1.32623
6264					342.95	397.074			2.5551e-05	1.75672e-06	2.12052	1.14781e-08	1.03474e-07	14.5448	3.86243
6271					343.348	379.064			0.000306513	2.81512e-06	2.67858	2.74012e-09	2.9385e-08	108.881	6.76661
6273			Phosfolan	-8.96536	345.422	256.3			6.71676e-05	4.86485e-05	1.94116	1.05188e-05	4.40673e-05	1.38067	0.465369
6278					345.613	336.077			3.5187e-05	3.54852e-07	2.76901	1.37473e-10	2.48543e-09	99.1595	6.63168
6298					350.111	160.901			0.000173983	0.000123503	1.69889	0.000115823	0.000338005	1.40874	0.494402
6299					350.113	669.76			3.62995e-06	4.98201e-06	1.03948	0.0140575	0.0173247	0.728612	-0.456778
6300					350.114	152.935			5.26801e-06	4.10057e-06	1.35467	0.000299266	0.000738638	1.2847	0.361434
6377			TG(22:1(13Z)/19:2n6/22:6(4Z,7Z,10Z,13Z,16Z,19Z))	17.8545	350.135	1000.63			3.83279e-06	5.34535e-06	1.06618	0.00254303	0.0043004	0.717033	-0.479889
6392					350.136	529.851			2.71226e-05	3.44575e-05	1.09922	0.0481502	0.044734	0.787132	-0.345322
6399					350.136	804.671			1.64554e-05	2.1302e-05	1.02272	0.00603817	0.00882717	0.772483	-0.372426
6400					350.136	805.672			3.43137e-06	4.80023e-06	1.01764	0.00174277	0.00314774	0.714835	-0.484317
6402					350.136	902.648			6.14213e-06	8.34168e-06	1.00243	0.0021589	0.00376205	0.736318	-0.4416
6404					350.137	572.778			4.91224e-06	6.5141e-06	1.01679	0.00401089	0.00625933	0.754094	-0.407185
6406					350.137	765.739			7.6348e-06	9.90888e-06	1.06701	0.035368	0.0352412	0.770501	-0.376131
6417					350.137	766.734			2.61514e-05	3.40456e-05	1.08394	0.0218007	0.024303	0.768129	-0.380579
6421					350.137	1002.62			3.53739e-06	4.71625e-06	1.13421	0.0147826	0.0180275	0.750042	-0.414957
6423			Aquifoliunine EIII	-14.1018	350.137	764.736			4.07837e-05	5.33408e-05	1.0529	0.020343	0.023048	0.764587	-0.387247
6424					350.137	864.712			1.56395e-05	2.10034e-05	1.16712	0.0195763	0.0223714	0.744617	-0.42543
6429					350.138	862.712			2.18363e-05	2.8707e-05	1.07551	0.0266994	0.0282404	0.76066	-0.394677
6443					350.608	120.966			3.34173e-05	2.46904e-05	1.7494	0.000148159	0.000415003	1.35346	0.436648
6448					351.293	123.088			0.000407349	0.000303181	1.62525	0.000192206	0.000510452	1.34359	0.426089
6453					352.055	125.086			2.56797e-05	1.84709e-05	1.84707	9.31361e-05	0.000281196	1.39028	0.475371
6457					352.409	162.9			2.22754e-05	1.67584e-05	1.17888	0.00033349	0.000805921	1.3292	0.410562
6466			Semicarbazide	-11.5503	354.711	76.0763			2.4766e-05	6.46891e-06	1.6205	0.0267856	0.028306	3.82846	1.93676
6467					354.713	78.9563			1.74199e-05	1.46348e-05	1.43254	0.0301298	0.0310082	1.19031	0.251333
6473					357.956	474.182			1.45957e-05	1.99531e-07	2.49141	7.98869e-12	2.01854e-10	73.1501	6.19279
6488					359.426	182.093			0.000521049	0.000352936	1.156	0.00170834	0.00309567	1.47633	0.562011
6493					360.344	100.076			0.000298111	0.000207942	1.04929	0.00561846	0.00831719	1.43363	0.519668
6500					361.394	365.084			3.13559e-05	4.06374e-06	2.28843	2.52388e-06	1.2504e-05	7.71604	2.94786
6513			Phosfolan	-8.9788	363.427	256.3			7.67292e-05	5.94902e-05	1.61907	0.000896776	0.00179673	1.28978	0.367123
6519					364.806	230.186			0.00679191	0.00400671	1.22404	0.00077966	0.00160651	1.69513	0.761398
6522					365.06	231.189			0.000771763	0.00041201	1.33444	0.000468157	0.0010619	1.87316	0.905478
6523					365.067	362.085			9.47502e-06	2.57588e-06	1.95239	2.12507e-06	1.07805e-05	3.67836	1.87906
6525			Sertraline	2.8517	365.075	307.238			3.28231e-06	8.42466e-06	1.59797	0.000226402	0.000585372	0.389608	-1.35991
6526			Molybdopterin precursor Z	-9.45213	365.08	345.201			9.39135e-06	1.86979e-05	1.09641	5.13445e-06	2.34322e-05	0.502268	-0.993472
6531					365.829	363.141			4.86899e-05	9.66757e-06	2.57171	7.16123e-17	7.50388e-15	5.03642	2.3324
6533					366.016	85.0289			3.83247e-05	9.03333e-06	1.10332	0.0213012	0.0238775	4.24259	2.08494
6536					366.209	379.186			2.21761e-06	4.91529e-06	1.5274	9.3696e-05	0.000282619	0.451165	-1.14827
6537					366.219	364.1			1.45942e-05	3.74543e-06	2.06901	0.0186944	0.0215786	3.89654	1.96219
6553					367.466	345.058			5.36421e-05	2.14221e-06	2.49726	8.64357e-15	5.0024e-13	25.0405	4.64619
6554					367.519	363.069			6.42853e-05	9.77385e-06	2.66333	7.01954e-17	7.42002e-15	6.57728	2.71749
6556					367.876	367.1			2.42207e-05	4.48439e-06	1.58883	0.00287778	0.00475363	5.40111	2.43326
6560					368.53	91.0588			4.5816e-05	2.69677e-05	1.18536	8.63971e-05	0.00026385	1.69892	0.764621
6561					368.534	366.116			1.1039e-05	3.78491e-06	1.99565	0.0418648	0.0401861	2.91659	1.54428
6584					371.916	211.105			3.27903e-05	1.76276e-05	1.22108	0.000349465	0.000836376	1.86016	0.89543
6586					372.033	406.131			2.95231e-05	1.42067e-05	1.04523	0.0160512	0.0192224	2.07811	1.05527
6590					372.143	449.208			6.58778e-06	1.37111e-05	1.93326	0.000281438	0.000702436	0.480469	-1.05749
6591					372.264	450.2			3.22309e-06	6.16279e-06	1.56392	0.000608157	0.00131573	0.522993	-0.935137
6592					372.568	264.108			2.74201e-05	1.14278e-05	1.55959	1.56514e-06	8.23716e-06	2.39941	1.26268
6593					372.75	335.144			3.5984e-05	4.20747e-06	2.42512	3.45421e-14	1.5894e-12	8.55241	3.09633
6595					373.296	351.068			2.94963e-05	6.08712e-06	1.84846	2.21581e-06	1.11799e-05	4.84569	2.2767
6597					373.885	595.163			8.05851e-06	1.59743e-07	2.88394	2.00068e-10	3.43359e-09	50.4466	5.65669
6599					374.28	382.082			3.53342e-05	2.27754e-06	2.46494	7.86918e-17	7.90189e-15	15.5142	3.95551
6615					375.444	406.259			2.85293e-06	6.10362e-06	1.37108	0.0185296	0.0214367	0.467416	-1.09722
6624					376.32	271.14			4.24775e-05	2.24792e-05	1.28722	0.0320168	0.0325405	1.88963	0.918107
6646					377.854	479.116			4.28181e-05	2.59526e-07	3.00128	9.47627e-11	1.79867e-09	164.986	7.3662
6649					378.089	335.074			4.96427e-05	7.3607e-06	2.28163	8.13829e-14	3.45723e-12	6.7443	2.75367
6660					380.036	339.155			2.86196e-06	5.99839e-06	1.05186	3.14783e-05	0.000113895	0.477122	-1.06757
6664					380.179	243.145			0.000171808	2.46549e-05	1.18509	0.0355423	0.0353788	6.9685	2.80085
6671					381.222	193.097			3.58523e-06	5.73118e-06	1.51871	0.00311495	0.00506993	0.625566	-0.676766
6689			Phosfolan	-8.93406	384.676	256.3			7.95683e-05	5.90814e-05	1.73762	0.000165557	0.000453924	1.34676	0.42949
6694					384.734	191.147			0.000262569	5.38276e-05	1.66448	4.39139e-06	2.04211e-05	4.87795	2.28628
6698					384.744	212.126			7.24621e-05	2.18634e-05	1.24303	0.0162815	0.0194347	3.31431	1.72871
6706					384.755	190.144			0.00274827	0.000570323	1.74772	2.56625e-06	1.26823e-05	4.8188	2.26867
6742					384.833	147.022			5.20905e-05	4.14483e-05	1.38722	0.0138181	0.0170894	1.25676	0.329707
6814					385.727	250.178			1.7511e-05	1.10998e-05	1.40577	7.84189e-05	0.000242792	1.57759	0.657726
6819			Dibromobisphenol A	3.60174	385.813	387.087			2.51486e-05	2.42116e-06	2.40265	0.0249874	0.026911	10.387	3.37671
6820			gamma-Glutamyl-Se-methylselenocysteine	5.64868	385.824	312.203			2.37473e-06	6.50711e-06	1.38367	0.000502265	0.00112598	0.364943	-1.45426
6832					389.156	305.084			3.08117e-05	3.02709e-06	2.28907	7.35805e-08	5.3645e-07	10.1787	3.34748
6848					391.563	463.142			0.000173013	7.05777e-07	2.82446	1.06041e-09	1.35944e-08	245.138	7.93745
6849					391.572	464.146			2.94449e-05	6.38637e-08	3.03731	8.88162e-09	8.20954e-08	461.058	8.8488
6858					393.906	263.132			4.19633e-05	9.73987e-06	1.45917	2.10819e-11	4.90241e-10	4.3084	2.10715
6869					396.182	380.243			2.15249e-06	5.3911e-06	1.5647	0.00396177	0.0061949	0.399266	-1.32458
6870					396.207	93.0822			7.46159e-05	4.23391e-05	1.53545	4.89461e-06	2.24726e-05	1.76234	0.817491
6871					396.228	92.0982			8.80524e-05	5.33297e-05	1.71308	8.44211e-06	3.63283e-05	1.65109	0.723423
6880					398.56	525.143			7.07652e-05	4.59252e-06	2.2648	1.26758e-09	1.55432e-08	15.4088	3.94568
6881					398.561	168.1			3.51683e-05	2.61133e-05	1.01883	0.0350982	0.0350277	1.34676	0.42949
6891					399.709	407.116			3.25442e-05	3.6599e-06	2.44581	7.00984e-11	1.39545e-09	8.89211	3.15253
6902					402.23	153.066			8.59334e-06	5.63787e-06	1.89852	1.45669e-06	7.74021e-06	1.52422	0.608068
6903					403.127	255.097			0.000458355	0.000239745	1.0034	0.0133133	0.0165877	1.91184	0.934964
6906					403.165	509.148			4.20556e-05	2.00928e-05	1.78727	0.000589494	0.00128326	2.09307	1.06562
6907			2-Hydroxymucote semialdehyde	9.40679	403.186	143.118			0.000271495	0.000620013	1.42363	0.0138742	0.0171447	0.437886	-1.19137
6909					404.245	504.192			1.32743e-05	4.34416e-06	1.75558	3.21038e-06	1.54396e-05	3.05566	1.61148
6911					404.627	709.226			2.95938e-05	3.10523e-07	2.32761	1.15067e-10	2.13116e-09	95.3034	6.57446
6912					405.227	163.06			0.000928665	8.96292e-06	2.27985	1.04029e-09	1.3408e-08	103.612	6.69505
6913			cholest-5-en-3b-yl (13Z-docosenoate)	-11.9962	405.289	708.224			0.000113429	4.5941e-07	2.45032	1.14605e-10	2.12366e-09	246.902	7.94779
6914					405.372	180.087			0.000162324	3.46817e-05	1.77547	8.82173e-08	6.28935e-07	4.68041	2.22663
6915					405.383	367.109			0.000288185	8.39739e-05	2.28368	0.00634969	0.00919754	3.43184	1.77898
6916					405.406	133.05			2.12269e-05	1.2534e-07	2.44563	2.12308e-09	2.3774e-08	169.355	7.40391
6917					405.409	533.155			5.46194e-05	2.04873e-07	2.32631	6.73328e-09	6.44299e-08	266.601	8.05854
6920			Bifenox	11.2937	405.416	343.142			0.000204783	7.66799e-07	2.81011	2.06064e-10	3.52058e-09	267.062	8.06103
6921					405.427	326.116			0.000162337	1.07384e-06	2.31953	1.05961e-09	1.3587e-08	151.173	7.24006
6922					405.452	306.118			3.91883e-05	8.38126e-07	2.10743	2.55148e-09	2.76304e-08	46.7571	5.54711
6923			Methylphosphote	-9.16308	405.471	97.0288			0.00596971	4.33668e-06	2.56656	8.36634e-10	1.14021e-08	1376.56	10.4269
6924					405.504	707.22			0.000411789	1.47524e-06	2.44377	5.62942e-11	1.15791e-09	279.134	8.12482
6925					405.555	127.039			0.00549363	5.68483e-06	2.64744	9.75992e-10	1.27986e-08	966.366	9.91643
6926					405.567	211.06			4.49361e-05	9.28696e-06	2.19639	1.17074e-08	1.05311e-07	4.83862	2.27459
6927					405.62	81.034			0.000179817	2.11004e-06	2.58018	1.3624e-09	1.64797e-08	85.2197	6.41312
6928					405.7	342.139			0.00152267	5.70595e-06	2.50181	8.27113e-10	1.13027e-08	266.856	8.05992
6929					405.71	98.0321			0.000318309	1.36185e-06	2.13087	1.61454e-09	1.8959e-08	233.733	7.86872
6933					405.957	361.153			0.00154833	5.95591e-06	2.30653	1.17562e-09	1.46246e-08	259.965	8.02217
6935					406.375	160.133			0.0205882	0.0354953	1.18496	4.62536e-06	2.13814e-05	0.580026	-0.785811
6937					406.415	362.154			0.000261213	3.13261e-06	2.18568	1.70903e-09	1.98621e-08	83.385	6.38172
6939					406.528	85.0289			0.0042218	1.06525e-05	2.53061	9.39665e-10	1.24448e-08	396.321	8.63053
6941					406.67	325.113			0.00128473	4.57212e-06	2.63376	8.44959e-10	1.14886e-08	280.993	8.13439
6942					407.659	214.127			9.90905e-06	2.17137e-05	1.34098	0.000488074	0.0010995	0.45635	-1.13179
6950					408.875	383.077			6.88832e-05	1.52878e-05	2.11085	3.08526e-05	0.000111949	4.50576	2.17177
6953					409.933	382.082			0.000105382	1.03508e-05	2.1328	1.60158e-09	1.88336e-08	10.1811	3.34781
6961					410.957	366.108			0.000804023	2.08065e-05	2.57364	2.78082e-10	4.55054e-09	38.6429	5.27213
6962					410.985	231.182			3.1228e-05	2.00159e-05	1.03177	0.0437521	0.0415554	1.56016	0.641694
6964					411.206	481.153			0.000410739	1.2081e-06	2.97886	4.24908e-17	5.42296e-15	339.989	8.40934
6967					411.975	482.156			7.50587e-05	4.29796e-07	2.82548	9.23133e-18	1.56872e-15	174.638	7.44822
6974					413.604	324.148			1.07132e-05	4.08319e-06	1.89271	0.0114558	0.0147337	2.62372	1.39162
6985					414.657	216.063			4.89089e-05	2.06791e-05	1.437	0.000193761	0.000513639	2.36514	1.24192
6991					414.902	214.059			0.000104734	0.00018969	1.27556	0.000980297	0.00192802	0.552132	-0.856914
6995					415.56	72.0814			9.16496e-05	6.26271e-05	1.17974	0.0311114	0.0317978	1.46342	0.549342
7003					415.721	89.0553			0.00011384	7.52588e-05	1.87513	1.10768e-06	6.08424e-06	1.51265	0.597079
7016					416.081	509.148			5.90471e-05	8.49277e-06	2.36875	1.30539e-12	3.84506e-11	6.95262	2.79756
7017			O-Phospho-L-serine	-18.9339	416.87	186.076			6.35471e-05	2.7607e-05	2.05389	3.94652e-05	0.000137801	2.30185	1.20279
7040			Molybdopterin precursor Z	-9.44202	420.525	345.201			3.13706e-06	1.23849e-05	1.27315	0.00358634	0.00569402	0.253296	-1.9811
7045					420.829	361.172			5.30625e-05	9.24331e-06	1.93247	8.85442e-07	4.97849e-06	5.74064	2.52121
7049					421.493	361.153			0.000112613	1.12965e-05	2.25835	3.37955e-08	2.70126e-07	9.96887	3.31743
7054					422.47	127.039			0.000448522	1.89361e-06	2.3019	3.12543e-09	3.28787e-08	236.861	7.88789
7057			2',3'-Dideoxyadenosine-5-triphosphate	16.4416	422.641	476.197			5.7628e-05	1.40926e-06	2.63692	3.76149e-10	5.91096e-09	40.8923	5.35376
7058					422.718	337.162			3.4993e-06	9.88126e-06	2.23351	4.63206e-08	3.5473e-07	0.354135	-1.49763
7060					422.754	482.156			0.000127785	9.80885e-07	2.77411	1.80726e-12	5.20309e-11	130.275	7.02542
7067					424.066	280.21			1.81688e-06	4.36944e-06	1.59296	0.000112513	0.000329923	0.415814	-1.26599
7080					426.582	523.163			6.85078e-05	1.36342e-07	3.01136	4.80037e-10	7.27325e-09	502.472	8.9729
7082					427.223	411.09			5.30209e-06	6.54011e-07	2.40148	2.203e-05	8.35276e-05	8.10703	3.01917
7091					429.63	524.158			2.42771e-05	2.60308e-07	2.74091	1.33094e-09	1.61718e-08	93.2627	6.54323
7100					431.673	509.148			0.000134404	1.06367e-05	2.58555	2.00099e-11	4.67277e-10	12.6359	3.65946
7108					433.323	346.139			2.6232e-05	2.10434e-05	1.13891	0.0346744	0.034691	1.24657	0.31796
7116					434.498	456.12			1.88913e-06	9.27919e-08	2.49517	6.97137e-08	5.11314e-07	20.3587	4.34758
7127			p-Chloromercuribenzoate	-8.20214	435.078	358.161			7.44326e-06	1.32421e-05	1.86204	0.0149152	0.0181544	0.562093	-0.83112
7129					435.257	440.145			3.10483e-05	7.41265e-08	2.94931	8.27242e-09	7.71717e-08	418.855	8.71031
7132					435.612	513.122			4.35689e-06	1.98475e-06	1.42995	0.000414552	0.000958072	2.19518	1.13434
7136			Lufenuron	18.5283	436.483	512.167			1.23647e-05	5.64317e-07	2.59608	4.91899e-07	2.96449e-06	21.9109	4.45357
7137			2',3'-Dideoxyadenosine-5-triphosphate	16.9112	436.548	476.198			6.61462e-05	5.52849e-07	2.82573	2.73326e-10	4.4849e-09	119.646	6.90263
7141			Fezaflor	21.2817	437.83	376.145			2.6231e-05	2.7824e-07	2.37913	1.28969e-09	1.57639e-08	94.275	6.5588
7149					438.796	441.1			7.06478e-05	3.94479e-07	2.74936	1.41485e-09	1.69871e-08	179.092	7.48455
7152					438.906	426.13			0.000132457	2.1877e-07	2.89956	8.03347e-11	1.56748e-09	605.46	9.24189
7154			3-Phospho-D-glycerate	-22.3056	439.023	187.06			5.25925e-05	4.63794e-06	2.47542	6.61595e-09	6.34505e-08	11.3396	3.5033
7161					439.548	595.184			4.61333e-06	2.73631e-08	2.98647	3.66816e-13	1.2975e-11	168.597	7.39744
7163			2-Deoxy-D-ribose 1,5-bisphosphate	-6.05545	439.627	295.096			1.13521e-05	1.61147e-06	1.53067	0.00265237	0.00444786	7.04459	2.81652
7164					440	225.208			4.87803e-05	3.68043e-05	1.68966	6.59631e-05	0.000209546	1.3254	0.406425
7171					441.556	319.151			1.35008e-05	3.53382e-05	1.0704	0.00180726	0.00324436	0.382045	-1.38819
7174			Deltamethrin	2.86862	441.737	506.208			1.83254e-05	2.26085e-07	2.33108	7.05654e-06	3.097e-05	81.0556	6.34084
7186			7-Methylguanosine 5'-phosphate	-9.17931	442.736	379.259			4.79552e-07	1.8517e-06	1.05454	0.00284765	0.00471277	0.25898	-1.94909
7196					445.141	280.139			1.11781e-05	7.2431e-06	1.0014	0.0189167	0.0217797	1.54328	0.625999
7201					446.204	477.201			3.7003e-05	6.41011e-07	2.34621	6.75681e-10	9.64616e-09	57.726	5.85115
7209			Arsenobetaine	11.113	447.543	179.07			2.48004e-05	5.20412e-06	2.54692	2.76564e-10	4.52963e-09	4.76554	2.25264
7216					447.817	195.065			2.06012e-05	3.94857e-06	2.08199	9.84481e-10	1.28803e-08	5.21739	2.38333
7217			3-Bromo-tyrosine	18.5333	447.82	261.097			0.000516306	1.83685e-05	2.40918	9.16122e-11	1.74927e-09	28.1083	4.81292
7218					447.826	135.044			7.5526e-05	2.03891e-07	2.79423	2.10118e-11	4.88746e-10	370.423	8.53303
7223					448.063	441.16			2.46482e-05	1.15505e-06	2.50999	3.95283e-10	6.1639e-09	21.3395	4.41545
7225					448.102	440.176			5.31856e-06	2.35745e-06	1.34904	0.0193717	0.0221888	2.25606	1.17381
7239					449.495	348.07			1.12649e-05	2.53358e-06	1.34935	0.000126598	0.000364367	4.44626	2.15259
7241					449.908	266.123			8.7677e-05	3.32048e-05	1.37145	0.0142105	0.0174742	2.64049	1.40081
7248			3-(Phosphoacetylamido)-L-alanine	12.1772	451.284	243.134			0.000425297	0.000190987	1.37972	3.50446e-05	0.00012478	2.22684	1.155
7256					452.736	300.191			1.51241e-06	4.88473e-06	1.00462	0.0029497	0.00485053	0.30962	-1.69143
7257			Carbovir Triphosphate	-4.86666	452.748	488.198			3.84243e-06	9.52002e-07	1.63485	4.20241e-06	1.96369e-05	4.03616	2.01298
7260					454.192	665.12			3.06829e-06	4.61832e-07	2.14429	3.64822e-08	2.88869e-07	6.64373	2.73199
7263					454.921	225.208			4.44416e-05	3.36036e-05	1.87563	4.26866e-05	0.000146976	1.32253	0.403297
7265					455.211	307.102			1.4359e-05	2.00143e-06	2.15265	1.74778e-08	1.49059e-07	7.17436	2.84285
7270			8-Bromoadenosine	-0.329627	456.261	347.145			2.69878e-06	1.32927e-06	1.78534	1.71494e-05	6.72375e-05	2.03027	1.02167
7271			1-(5'-Phosphoribosyl)-5-formamido-4-imidazolecarboxamide	-16.572	456.374	367.223			9.17134e-07	2.71867e-06	1.5442	0.000809758	0.00165529	0.337347	-1.56769
7272					456.65	263.07			3.27617e-06	2.40692e-06	1.07992	0.0461764	0.0433127	1.36114	0.444819
7274					457.368	296.16			2.05857e-06	3.91285e-06	1.32942	0.0373738	0.0368075	0.526104	-0.926579
7284			Phosfolan	-8.96926	458.904	256.3			6.74614e-05	5.40145e-05	1.5714	0.000765716	0.00158364	1.24895	0.320715
7288					459.442	405.009			1.82538e-06	6.986e-08	1.97332	1.84379e-05	7.14618e-05	26.1291	4.70759
7298					461.268	497.148			9.00605e-06	7.53007e-07	2.48133	8.84747e-10	1.18965e-08	11.9601	3.58016
7307					464.212	298.176			2.18451e-06	6.0847e-06	1.15448	0.00823801	0.0113399	0.359016	-1.47788
7324					470.816	293.161			8.20903e-06	1.72433e-05	1.05843	0.00307893	0.00502248	0.47607	-1.07075
7332			Clorgyline	-10.3193	473.134	273.175			1.34644e-05	8.01271e-06	1.00087	0.00291938	0.00480979	1.68038	0.748791
7333					473.255	570.172			4.16503e-06	3.15574e-07	2.26617	3.35937e-06	1.60605e-05	13.1983	3.72228
7342					475.993	127.039			8.79258e-05	1.16735e-06	2.35082	4.8509e-07	2.92755e-06	75.3211	6.23498
7347					476.677	487.166			1.31335e-05	3.19976e-07	2.12233	2.24048e-05	8.47632e-05	41.0452	5.35914
7348					476.694	342.139			1.83489e-05	2.68793e-06	2.24066	3.16111e-06	1.52333e-05	6.82638	2.77112
7352					477.421	629.19			6.4986e-06	1.3932e-06	2.0384	6.48888e-07	3.79499e-06	4.66451	2.22173
7354					477.964	527.159			0.000425227	1.75091e-05	2.59028	2.24259e-07	1.46066e-06	24.2861	4.60206
7356			5-Fluorouridine monophosphate	20.4887	478.293	343.186			2.17388e-06	6.54017e-06	2.40247	0.0127721	0.0160467	0.332389	-1.58905
7363					480.074	331.186			8.04367e-07	3.55519e-06	1.00709	2.87747e-05	0.000105406	0.226251	-2.144
7383					482.975	240.142			3.30903e-06	7.63022e-06	1.39007	1.44308e-05	5.79956e-05	0.433674	-1.20532
7385			D-erythro-1-(Imidazol-4-yl)glycerol 3-phosphate	-14.0796	483.065	239.139			2.91108e-05	6.87391e-05	1.53611	3.57332e-05	0.000126842	0.423497	-1.23958
7388			Se-Propenylselenocysteine Se-oxide	-1.48111	483.57	225.123			0.000181661	0.000359346	1.61504	0.000516192	0.00115171	0.505532	-0.984126
7389					483.751	226.127			1.91992e-05	3.99714e-05	1.38838	0.000592429	0.00128839	0.480323	-1.05792
7402					487.455	523.206			7.04059e-05	5.11873e-07	2.28745	4.09847e-07	2.51619e-06	137.546	7.10377
7411					490.243	689.21			0.000109223	1.33957e-06	2.42635	1.81779e-09	2.0879e-08	81.5361	6.34937
7412					490.25	684.254			3.06057e-05	2.80635e-07	2.48833	2.14858e-09	2.40109e-08	109.059	6.76896
7414					490.308	690.214			2.86044e-05	4.03873e-07	2.50935	2.23342e-09	2.47922e-08	70.8251	6.14619
7415					490.339	317.17			5.79054e-06	2.8444e-05	1.47708	0.00157082	0.00288423	0.203577	-2.29635
7430			5-Fluorouridine monophosphate	20.1694	496.918	343.186			1.76526e-06	5.65542e-06	1.48838	0.0011412	0.00218877	0.312136	-1.67975
7433					497.528	307.102			1.34136e-05	1.02658e-06	2.37387	1.60093e-09	1.88273e-08	13.0663	3.70778
7442					502.071	324.191			3.79691e-06	1.21376e-05	1.31175	0.00310726	0.00505981	0.312821	-1.67659
7443			UMP	19.2201	502.581	325.195			8.98549e-07	2.02256e-06	1.53153	0.0256304	0.0274159	0.444263	-1.17052
7448					503.382	622.257			5.86749e-06	2.34638e-08	2.81114	1.38967e-09	1.67445e-08	250.065	7.96616
7451					504.197	280.202			2.18994e-06	4.42835e-06	1.08042	0.00130975	0.00246701	0.494526	-1.01588
7461			Isoimide	-3.55484	506.346	307.161			6.16645e-07	1.16054e-06	1.61899	0.0314954	0.0321127	0.531345	-0.91228
7463					506.782	329.17			4.85243e-06	1.16859e-05	1.85683	0.0185371	0.0214432	0.415239	-1.26799
7467					508.978	317.17			5.30788e-06	2.52947e-05	1.10277	0.01762	0.0206417	0.209841	-2.25263
7488			2-(3,5-Dichlorophenylcarbamoyl)-1,2-dimethylcyclopropane-1-carboxylic acid	-18.7312	514.781	303.155			0.000118021	0.000303715	1.01253	0.00780126	0.0108527	0.388589	-1.36368
7494					515.036	252.17			1.17564e-05	2.34572e-05	1.25695	0.00728302	0.0102747	0.501182	-0.996593
7495					515.087	244.658			9.25962e-07	1.72944e-06	1.0185	0.00437126	0.00672579	0.535412	-0.901279
7498					516.163	684.254			1.81005e-05	1.51366e-06	2.23461	1.84996e-09	2.11753e-08	11.9581	3.57992
7518					519.617	353.182			1.94407e-06	7.7236e-06	1.19786	1.6802e-06	8.76165e-06	0.251706	-1.99019
7523			L-Selenocystathionine	13.8672	523.193	270.181			1.88055e-06	4.67811e-06	1.2318	0.00889884	0.0120579	0.401989	-1.31477
7525			Phosfolan	-9.07938	523.413	256.3			6.24455e-05	4.87149e-05	1.69441	0.00264828	0.00444238	1.28186	0.358234
7532					526.165	282.181			3.31164e-06	7.08768e-06	1.47255	0.0010239	0.00199467	0.467239	-1.09777
7569					533.683	252.17			4.75535e-06	9.7211e-06	1.15342	0.00100514	0.00196615	0.489178	-1.03157
7574					535.045	200.139			5.89968e-07	3.6982e-06	1.38385	6.05465e-05	0.000195638	0.159528	-2.64812
7588			WIN56291	-16.0531	537.45	356.217			1.247e-06	3.196e-06	1.16287	2.88929e-05	0.000105782	0.390175	-1.35781
7598					539.755	126.092			3.69994e-05	2.41436e-05	1.80185	2.47368e-05	9.23308e-05	1.53247	0.615861
7647			Phosfolan	-9.10652	547.973	256.3			5.97113e-05	4.62707e-05	1.67478	0.000371369	0.000877192	1.29048	0.367904
7649					547.976	235.012			7.64783e-06	5.80966e-06	1.57443	4.76053e-05	0.000160697	1.3164	0.396598
7652					547.979	154.086			2.83965e-05	2.03247e-05	1.57872	8.2435e-06	3.55724e-05	1.39714	0.482477
7653					547.979	201.123			7.35616e-06	5.05967e-06	1.14333	0.000277298	0.000693915	1.45388	0.53991
7657					547.981	247.184			0.000957086	0.000625	1.03039	0.00064878	0.00138505	1.53134	0.614792
7659					549.131	246.181			0.00780638	0.00509298	1.04605	0.000512088	0.00114416	1.53277	0.616144
7662					551.47	228.196			6.53101e-05	5.29651e-05	1.73831	0.00116301	0.0022247	1.23308	0.302264
7665			Stipitatote	-15.8812	551.952	209.128			1.80763e-05	4.01894e-05	1.12413	0.000227775	0.000588394	0.449777	-1.15272
7667					552.654	210.132			1.53655e-06	3.27755e-06	1.24793	0.000108487	0.000319988	0.46881	-1.09292
7695					561.09	225.207			4.08518e-05	3.17202e-05	1.85927	1.9939e-05	7.65341e-05	1.28788	0.364998
7705			Calcium glycerophosphate	4.98564	563.284	211.144			1.01394e-06	3.47936e-06	1.32058	2.9406e-05	0.000107407	0.291417	-1.77885
7720					569.355	97.0765			8.51084e-05	6.28887e-05	1.97229	9.26135e-06	3.94256e-05	1.35332	0.4365
7730					571.816	297.138			1.81241e-06	3.232e-06	1.19875	0.00063643	0.00136417	0.560771	-0.834517
7773					584.888	181.134			2.61982e-06	9.72652e-06	1.18686	0.00120206	0.00228906	0.269348	-1.89246
7807					596.03	228.196			0.000101068	7.74315e-05	1.77924	0.000268674	0.000676015	1.30526	0.384341
7817					601.316	219.186			2.3043e-06	1.79887e-06	1.74835	5.10673e-05	0.000170239	1.28097	0.357238
7823					603.48	97.0765			0.000247751	0.000194608	1.83195	4.86955e-05	0.000163686	1.27308	0.348319
7824					604.083	205.17			9.70862e-06	8.10594e-06	1.59199	0.0162372	0.0193939	1.19772	0.260286
7826			3-Dehydroquite	-18.8933	605.426	191.154			2.31961e-05	1.79988e-05	1.76882	4.23135e-05	0.000145927	1.28876	0.365981
7827					605.795	148.112			1.12539e-05	9.04005e-06	1.37232	0.00213532	0.00372793	1.24489	0.316018
7828			Phosphoagmatine	9.07593	606.301	211.181			3.20054e-06	2.47994e-06	1.66642	0.000390951	0.000913045	1.29057	0.36801
7830			Phosfolan	-8.91178	606.843	256.3			0.000463125	0.000366586	1.8242	3.77342e-05	0.000132763	1.26335	0.337252
7831			Xenognosin A	-1.87345	606.897	257.303			7.95201e-05	6.40086e-05	1.82996	9.37214e-05	0.000282684	1.24233	0.313053
7832					606.904	258.306			5.24412e-06	4.12498e-06	1.87931	5.77351e-05	0.000188269	1.27131	0.346316
7833					612.751	774.271			8.93456e-07	7.03061e-07	1.72776	3.7017e-05	0.000130653	1.27081	0.345746
7834					612.801	773.273			1.47873e-06	1.13464e-06	1.69	1.50344e-05	6.00872e-05	1.30326	0.38213
7835					612.81	772.273			2.37564e-06	1.81428e-06	1.91805	3.64396e-06	1.72748e-05	1.30942	0.388925
7839			all-trans-Undecaprenyl phosphate	0.496005	616.469	848.29			2.09155e-06	1.60862e-06	1.94758	6.10266e-06	2.72182e-05	1.30021	0.378746
7840			Aromatized C-1027 chromophore	11.6388	616.592	847.292			2.72786e-06	2.12764e-06	1.75643	9.65704e-05	0.000289885	1.28211	0.358517
7841					616.598	849.29			8.47766e-07	6.65083e-07	1.83598	2.43165e-05	9.0982e-05	1.27468	0.350131
7842			TG(18:4(6Z,9Z,12Z,15Z)/16:1(9Z)/18:4(6Z,9Z,12Z,15Z))	1.81158	616.644	846.292			3.65526e-06	2.91947e-06	1.79662	6.82118e-05	0.000215221	1.25203	0.324269
7843					620.445	922.309			2.92003e-06	2.35302e-06	1.74786	0.000146651	0.000411551	1.24097	0.311472
7844					620.527	921.313			3.68536e-06	2.98573e-06	1.70944	0.000373355	0.00088084	1.23432	0.303719
7845					620.663	920.312			4.40681e-06	3.4667e-06	1.85618	2.17605e-05	8.2636e-05	1.27119	0.346174
7846					620.768	923.31			1.50956e-06	1.17417e-06	1.80746	2.91999e-05	0.000106755	1.28565	0.362493
7849					624.839	995.331			4.14571e-06	3.1918e-06	1.74784	4.42724e-05	0.0001514	1.29886	0.377249
7850					624.988	994.33			4.43897e-06	3.48561e-06	1.79957	6.07078e-05	0.000196057	1.27351	0.348814
7851					625.024	996.33			3.44108e-06	2.68022e-06	1.8607	1.71926e-05	6.73807e-05	1.28388	0.360513
7852					625.054	997.329			1.85149e-06	1.56432e-06	1.56218	0.00430235	0.00663744	1.18357	0.243147
7859					635.907	99.0558			5.51561e-05	4.57813e-05	1.40859	0.01106	0.0143267	1.20477	0.268763
7860					639.204	225.208			7.87669e-06	6.49234e-06	1.5407	0.00267031	0.00447181	1.21323	0.278851
7863					649.829	80.9484			1.33145e-05	1.04222e-05	1.57387	0.000572904	0.00125405	1.2775	0.353329
7865					650.178	214.984			1.65075e-05	1.31764e-05	1.65769	0.000348984	0.000835469	1.25281	0.325163
7866					650.203	216.979			5.76955e-06	4.35666e-06	1.65518	8.88259e-05	0.000270148	1.32431	0.405237
7867					650.864	218.943			5.33479e-06	4.58879e-06	1.45563	0.0433543	0.0412691	1.16257	0.21732
7868					650.96	128.954			1.99359e-05	1.57027e-05	1.55941	0.00300361	0.00492261	1.26958	0.344356
7872					651.183	120.967			1.17339e-05	9.5482e-06	1.08768	0.00721198	0.0101947	1.22892	0.297386
7873					651.588	162.9			3.50291e-06	2.84718e-06	1.56465	0.002573	0.00434105	1.23031	0.299023
7875					652.256	366.109			3.9653e-06	1.73693e-07	2.33895	6.82208e-08	5.01528e-07	22.8294	4.51282
7876					652.258	381.079			2.39662e-06	1.09287e-07	2.31593	8.81986e-09	8.16003e-08	21.9295	4.4548
7878					652.372	365.105			3.69348e-05	2.41188e-06	2.50371	2.14975e-08	1.79783e-07	15.3137	3.93675
7880					652.631	160.902			3.31595e-05	2.74051e-05	1.40549	0.00746961	0.0104833	1.20997	0.274974
7886					654.924	225.207			4.76195e-06	3.82304e-06	1.57122	0.00181754	0.00325965	1.24559	0.316833
7891					660.802	229.199			5.48636e-06	3.86229e-06	1.32004	0.00952004	0.0127127	1.42049	0.506393
7922					681.525	140.986			2.06683e-05	1.54073e-05	1.57818	0.000200403	0.000527131	1.34146	0.423809
7928					686.378	229.199			3.78371e-06	3.16393e-06	1.57453	0.016544	0.019675	1.19589	0.258082
7929					687.913	194.998			1.68405e-05	1.38037e-05	1.58452	0.00471117	0.00716958	1.22	0.286885
7930					688.795	156.991			6.67096e-06	4.89402e-06	1.83001	1.85373e-05	7.17837e-05	1.36308	0.446875
7932					690.208	105.043			2.4032e-05	1.8846e-05	1.6802	0.00030923	0.00075852	1.27518	0.350696
7934					692.431	92.0374			3.2221e-06	2.65452e-06	1.50363	0.0222442	0.0246769	1.21382	0.27955
7935					693.562	250.177			2.37609e-06	1.96172e-06	1.71335	0.00171857	0.00311117	1.21123	0.276474
7940					694.292	216.979			8.98186e-06	6.89381e-06	1.70777	0.000183788	0.000492983	1.30289	0.381713
7941					694.47	209.013			3.21031e-05	2.51986e-05	1.68081	0.000509879	0.00114008	1.274	0.349369
7955					706.993	222.95			3.5208e-06	2.83775e-06	1.50924	0.00553998	0.00822041	1.2407	0.311157
7963					710.699	105.043			2.24116e-05	1.74587e-05	1.73956	0.000120601	0.000349785	1.28369	0.360297
7964					710.718	216.979			8.98737e-06	7.13848e-06	1.58602	0.000550068	0.00121331	1.259	0.332282
7969					713.123	225.922			3.55931e-06	2.62697e-06	1.67554	0.000165371	0.000453518	1.35491	0.438201
7971					713.173	214.984			2.66589e-05	1.95034e-05	1.55847	0.00216933	0.0037771	1.36689	0.450893
7972					713.176	172.133			5.07427e-06	3.83546e-06	1.54182	0.000282558	0.000704735	1.32299	0.4038
7979					715.596	225.207			1.64644e-06	1.23345e-06	1.69724	5.60773e-05	0.00018386	1.33483	0.416657
7981					715.598	229.199			3.09507e-06	2.3794e-06	1.55541	0.000629495	0.00135237	1.30078	0.379375
7986					34.9318	536.504			6.14982e-05	4.19465e-05	1.01912	0.000190211	0.000506343	1.46611	0.551994

## Sheet: NEG
id	MS2 name	MS2 score	MS1 name	MS1 ppm	rt	mz	SuperClass	type	MEAN B	MEAN A	VIP	P-VALUE	Q-VALUE	FOLD CHANGE	LOG_FOLDCHANGE
1	But-2-enoic acid	1			82.0214	85.0287	Lipids and lipid-like molecules	forward	0.000400833	0.000105746	1.55887	5.98594e-08	1.48288e-07	3.79054	1.9224
9	Saccharin	0.999963			32.0656	181.991	Organoheterocyclic compounds	forward	0.0106975	0.00293051	1.35689	0.000907661	0.000708736	3.65037	1.86804
14	Valeric acid	0.999933			85.9248	101.06	Lipids and lipid-like molecules	forward	0.013926	0.0355818	1.23319	5.52739e-12	4.45944e-11	0.391379	-1.35336
19	3b-Hydroxy-5-cholenoic acid	0.999824			62.338	373.275	Lipids and lipid-like molecules	forward	0.00050204	0.00206326	1.23856	2.80378e-05	3.23663e-05	0.243324	-2.03905
24	2-Hydroxystearic acid	0.999691			53.7895	299.259	Lipids and lipid-like molecules	forward	0.00448667	0.0126495	1.23879	5.624e-05	5.9422e-05	0.354691	-1.49537
29	Pentadecanoic acid	0.999029			228.414	241.217	Lipids and lipid-like molecules	forward	4.24006e-05	7.04847e-05	1.17067	1.34435e-07	3.01685e-07	0.601558	-0.733223
34	Chenodeoxycholic acid	0.998317			161.679	391.285	Lipids and lipid-like molecules	forward	0.0185919	0.0448412	1.79678	2.53001e-11	1.71764e-10	0.414618	-1.27015
35	D-Ornithine	0.998298			413.515	131.082	Organic acids and derivatives	forward	3.86318e-05	8.93393e-05	1.63638	6.80471e-07	1.24616e-06	0.432416	-1.20951
41	Cyclamic acid	0.997766			60.4827	178.054	Organic acids and derivatives	forward	0.1695	0.0449533	1.59662	6.18111e-12	4.92423e-11	3.77057	1.91478
43	Leucinic acid	0.996077			131.403	131.071	Lipids and lipid-like molecules	forward	0.0349643	0.00672824	1.30092	1.06033e-08	3.37623e-08	5.19665	2.37758
48	o-Cresol	0.995425			212.289	107.05	Benzenoids	forward	7.19492e-05	0.000290564	1.10192	0.00999829	0.0060956	0.247619	-2.01381
49	cis-Vaccenic acid	0.995398			38.4017	281.249	Lipids and lipid-like molecules	forward	0.0125464	0.021034	1.30865	6.10764e-05	6.39118e-05	0.596481	-0.745452
56	Isonicotinic acid	0.992583			232.15	122.024	Organoheterocyclic compounds	forward	0.000325658	0.000537227	1.47252	3.23234e-06	4.81635e-06	0.606184	-0.722172
61	2-Hydroxyvaleric acid	0.990926			158.013	117.055	Lipids and lipid-like molecules	forward	0.0203491	0.00398293	1.37227	2.94385e-09	1.08993e-08	5.10908	2.35306
65	5,6-DHET	0.988381			99.8911	337.239	Lipids and lipid-like molecules	forward	4.45659e-06	2.48291e-05	1.30605	0.00745108	0.00467652	0.17949	-2.47802
67	Petroselinic acid	0.988272			67.5441	281.249	Lipids and lipid-like molecules	forward	0.000102897	0.000285447	1.39751	2.64697e-05	3.07343e-05	0.360478	-1.47202
71	2-Methylglutaric acid	0.986586			395.994	145.05	Lipids and lipid-like molecules	forward	4.27731e-05	0.000112412	1.05515	5.6126e-08	1.40867e-07	0.380505	-1.39401
82	Ricinoleic acid	0.979572			50.3297	297.243	Lipids and lipid-like molecules	forward	0.001354	0.00286606	1.06039	3.23152e-05	3.67231e-05	0.472427	-1.08184
84	20-Carboxy-leukotriene B4	0.978625			358.089	365.197	Lipids and lipid-like molecules	forward	8.65454e-07	4.95063e-06	1.65345	0.000111684	0.000109175	0.174817	-2.51608
85	4-Methylcatechol	0.978274			37.9029	123.045	Benzenoids	forward	1.99217e-05	6.90357e-05	1.34846	3.2459e-05	3.68672e-05	0.288571	-1.793
86	2-Pyrocatechuic acid	0.97722			50.3941	153.019	Benzenoids	forward	7.94041e-05	0.000203041	1.07531	0.0269051	0.0145241	0.391073	-1.35449
87	8-iso-13,14-dihydro-15-keto-PGF2a	0.977073			152.071	353.233	Lipids and lipid-like molecules	forward	1.06316e-05	3.09494e-05	1.81138	0.012032	0.00718118	0.343517	-1.54155
90	Indoleacetic acid	0.974803			137.706	174.056	Organoheterocyclic compounds	forward	0.000133566	0.000354405	1.44762	0.00522667	0.00340891	0.376874	-1.40784
91	(9xi,10xi,12xi)-9,10-Dihydroxy-12-octadecenoic acid	0.973499			77.74	313.238	Lipids and lipid-like molecules	forward	0.000230947	0.000509482	1.76423	3.68555e-10	1.75847e-09	0.453297	-1.14147
101	(E)-3-(4-Hydroxyphenyl)-2-propenal	0.967371			111.853	147.045	Phenylpropanoids and polyketides	forward	0.00063838	0.000115324	1.158	8.2693e-06	1.09659e-05	5.53553	2.46872
111	Vanillin	0.955212			37.5402	151.04	Benzenoids	forward	4.31214e-05	7.58686e-05	1.014	0.00163453	0.00120505	0.56837	-0.815098
112	Tetradecanedioic acid	0.954217			243.209	257.176	Lipids and lipid-like molecules	forward	1.73939e-05	4.09991e-05	1.03743	0.00027628	0.00024538	0.424251	-1.23701
129	p-Anisic acid	0.944966			74.8785	151.04	Benzenoids	forward	7.1905e-05	3.51641e-05	1.03356	0.0113087	0.00680035	2.04484	1.03199
130	beta-Lactose	0.944177			407.753	341.109	Organooxygen compounds	forward	0.00147863	1.90084e-05	1.98759	4.23923e-08	1.11803e-07	77.788	6.28148
132	Ethyl oleate	0.940529			38.6247	309.28	Lipids and lipid-like molecules	forward	0.000258882	0.0004678	1.27032	1.31472e-05	1.65833e-05	0.553404	-0.853594
133	Indolelactic acid	0.939927			165.041	204.066	Organoheterocyclic compounds	forward	0.00182918	0.000371791	1.15708	0.000130434	0.000125286	4.91991	2.29863
140	Gentisic acid	0.933724			62.778	153.019	Benzenoids	forward	0.000148579	0.000353409	1.10462	3.82013e-06	5.57338e-06	0.420418	-1.2501
141	Bilirubin	0.931232			56.4883	583.256	Organic compounds	forward	9.33376e-06	4.68925e-05	1.19941	0.00107212	0.000823953	0.199046	-2.32883
143	2-Hydroxyethanesulfonate	0.926191			149.475	124.991	Organic acids and derivatives	forward	0.0197935	0.00345509	1.28841	0.000189703	0.000175295	5.72879	2.51823
144	Ortho-Hydroxyphenylacetic acid	0.926072			48.2612	151.04	Benzenoids	forward	4.10766e-05	9.30236e-05	1.20584	0.000176207	0.000164169	0.441572	-1.17928
147	Hydroxyphenyllactic acid	0.924863			205.18	181.05	Phenylpropanoids and polyketides	forward	0.00147466	0.000204418	1.10053	3.27931e-05	3.72015e-05	7.21395	2.85079
152	(10E,12Z)-(9S)-9-Hydroperoxyoctadeca-10,12-dienoic acid	0.920203			82.0304	311.223	Lipids and lipid-like molecules	forward	3.22247e-05	6.83247e-05	1.73238	3.91977e-07	7.66583e-07	0.47164	-1.08424
157	D-Tagatose	0.915406			276.385	179.056	Organic oxygen compounds	forward	0.000319883	1.73408e-05	1.69999	8.31682e-07	1.48521e-06	18.4469	4.20531
158	Dodecanedioic acid	0.915315			296.156	229.144	Lipids and lipid-like molecules	forward	7.41656e-05	0.000233994	1.01961	0.000195981	0.000180408	0.316955	-1.65765
159	D-Aspartic acid	0.913876			433.91	132.03	Organic acids and derivatives	forward	5.96407e-05	0.000110571	1.07766	2.85353e-06	4.33455e-06	0.53939	-0.890599
160	Hesperetin	0.913734			170.651	301.06	Phenylpropanoids and polyketides	forward	3.9131e-05	8.50233e-06	1.15881	2.08177e-10	1.06674e-09	4.60239	2.20238
161	2-Hydroxymyristic acid	0.912259			62.7829	243.197	Lipids and lipid-like molecules	forward	2.35609e-05	5.05709e-05	1.33024	4.47264e-07	8.59986e-07	0.465898	-1.10191
167	3-Butyl-1(3H)-isobenzofuranone	0.906998			379.804	409.223	Organoheterocyclic compounds	forward	4.07437e-07	1.81732e-06	1.51125	7.94197e-06	1.05849e-05	0.224197	-2.15716
169	9,10-DHOME	0.905437			45.7261	313.238	Lipids and lipid-like molecules	forward	0.000162441	0.000244972	1.41055	0.000907362	0.000708527	0.663098	-0.592706
181	3-(3,4-Dihydroxy-5-methoxy)-2-propenoic acid	0.890874			166.219	209.045	Phenylpropanoids and polyketides	forward	2.49394e-05	1.34112e-05	1.0302	3.82102e-05	4.25099e-05	1.8596	0.894989
182	Uridine diphosphate-N-acetylglucosamine	0.890699			446.706	606.075	Nucleosides, nucleotides, and analogues	forward	1.25139e-06	6.56335e-08	1.44406	0.00190416	0.00138136	19.0663	4.25295
190	Histidinyl-Serine	0.881256			387.837	241.093	Organic acids and derivatives	forward	7.33862e-05	5.77482e-06	2.00775	1.04322e-06	1.81249e-06	12.708	3.66766
199	Medicagenic acid	0.873329			32.4751	501.316	Lipids and lipid-like molecules	forward	4.27737e-05	7.28122e-05	1.32986	0.000450785	0.000377245	0.587452	-0.767457
200	3-Hydroxymethylglutaric acid	0.872336			87.2076	161.045	Lipids and lipid-like molecules	forward	0.000114218	2.03811e-05	1.9911	3.21498e-16	5.61424e-15	5.60412	2.48649
202	Enterodiol	0.869236			51.0284	301.145	Lignans, neolignans and related compounds	forward	3.9322e-05	0.000141892	1.14335	0.00343837	0.00234688	0.277126	-1.85139
203	Deoxyinosine	0.868634			359.279	251.077	Nucleosides, nucleotides, and analogues	forward	8.05616e-05	1.1892e-05	1.28405	0.000105045	0.000103333	6.77445	2.7601
206	L-Histidinol	0.859638			324.789	140.082	Organic nitrogen compounds	forward	2.40511e-05	5.25732e-05	1.06566	5.11135e-07	9.68712e-07	0.457478	-1.12822
210	5-Methylcytidine	0.855022			376.976	256.083	Nucleosides, nucleotides, and analogues	forward	6.03506e-07	3.22468e-06	1.25095	0.000118226	0.000114861	0.187152	-2.41772
215	Melezitose	0.851474			454.596	503.162	Organic oxygen compounds	forward	1.8106e-05	1.57409e-06	1.77293	3.05767e-09	1.12473e-08	11.5025	3.52388
218	24-Epibrassinolide	0.847586			179.812	479.338	Lipids and lipid-like molecules	forward	7.74577e-06	4.16951e-05	1.67919	3.971e-06	5.76935e-06	0.185772	-2.4284
219	Cholestenone	0.846994			228.644	383.328	Lipids and lipid-like molecules	forward	1.03605e-05	2.36812e-05	1.64397	0.00202494	0.00146022	0.437501	-1.19264
221	3-(3,4-Dimethoxyphenyl)-2-propenoic acid	0.845527			39.2372	207.066	Phenylpropanoids and polyketides	forward	6.7401e-05	0.000264232	1.19271	0.0410983	0.0210379	0.255083	-1.97096
224	4-Hydroxyphenylpyruvic acid	0.843798			70.9823	179.035	Benzenoids	forward	6.3568e-05	0.00017168	1.36285	0.0239856	0.0131326	0.37027	-1.43335
229	7-Methylxanthine	0.835927			107.607	165.041	Organoheterocyclic compounds	forward	0.000507488	0.00153047	1.04832	1.64054e-09	6.59353e-09	0.331591	-1.59252
232	3-Methoxybenzenepropanoic acid	0.831234			60.3734	179.057	Phenylpropanoids and polyketides	forward	0.0110281	0.00292087	1.50426	7.98602e-12	6.15789e-11	3.77564	1.91672
233	L-Serine	0.830405			401.277	104.035	Organic acids and derivatives	forward	2.46422e-05	5.10774e-05	1.42717	1.53408e-07	3.38889e-07	0.482448	-1.05156
236	Azelaic acid	0.828427			358.412	187.097	Lipids and lipid-like molecules	forward	5.27492e-05	0.000144098	1.64861	5.97316e-08	1.48037e-07	0.366065	-1.44983
238	Mesaconic acid	0.825961			205.821	129.019	Lipids and lipid-like molecules	forward	0.000230563	5.49031e-05	1.63106	1.27208e-05	1.61113e-05	4.19946	2.07021
240	Hypogeic acid	0.819653			45.6345	253.217	Lipids and lipid-like molecules	forward	0.000559594	0.000798577	1.19053	0.000451439	0.000377728	0.700739	-0.51305
241	2-Ketobutyric acid	0.819287			406.902	101.024	Organic acids and derivatives	forward	0.00119106	5.23237e-05	1.6084	1.20728e-07	2.74657e-07	22.7633	4.50864
242	3-(2-Hydroxyphenyl)propanoic acid	0.817282			111.692	165.055	Phenylpropanoids and polyketides	forward	0.0076897	0.00141161	1.12898	9.38274e-06	1.22779e-05	5.44746	2.44558
244	Androsterone sulfate	0.815143			29.827	369.174	Lipids and lipid-like molecules	forward	0.00136366	0.00265721	1.25351	2.57801e-05	3.00105e-05	0.513192	-0.962429
247	2,3-Dinor-TXB2	0.81059			326.797	341.197	Lipids and lipid-like molecules	forward	1.67375e-06	5.58682e-06	1.98628	3.00599e-07	6.10501e-07	0.299589	-1.73894
250	(S,E)-Zearalenone	0.807047			32.4888	317.143	Phenylpropanoids and polyketides	forward	0.000160782	0.00030913	1.00955	0.00605887	0.00389382	0.520112	-0.943105
253	myo-Inositol	0.800266			358.163	179.056	Organic oxygen compounds	forward	0.000114682	5.06644e-05	1.04092	0.000219	0.000199485	2.26356	1.1786
255	Ascorbyl palmitate	0.798065			365.997	413.255	Lipids and lipid-like molecules	forward	4.21393e-07	1.81524e-06	1.31857	1.5414e-05	1.90291e-05	0.232141	-2.10693
257	Acetylvalerenolic acid	0.796548			69.6348	291.16	Lipids and lipid-like molecules	forward	9.66125e-06	3.30894e-05	1.84071	2.11362e-06	3.35519e-06	0.291974	-1.77609
258	L-Cysteine	0.796335			170.686	178.018	Organic acids and derivatives	forward	1.32486e-05	3.36928e-05	1.41549	0.00980544	0.00599023	0.393217	-1.3466
266	Formylanthranilic acid	0.785231			58.1784	164.035	Benzenoids	forward	4.70687e-05	0.000160568	1.42736	6.60052e-09	2.23213e-08	0.293139	-1.77034
268	Threonic acid	0.782554			327.957	135.029	Organic oxygen compounds	forward	0.000156084	3.71441e-05	1.2629	0.00147246	0.00109739	4.20212	2.07112
273	Aldehydo-D-xylose	0.777601			331.432	149.045	Organic oxygen compounds	forward	0.000214001	7.04333e-05	1.11468	4.24343e-05	4.65092e-05	3.03835	1.60329
276	Kinetin	0.774379			395.048	214.072	Organoheterocyclic compounds	forward	1.05264e-06	3.84757e-06	1.42207	7.19094e-10	3.24607e-09	0.273585	-1.86994
278	Allantoin	0.771219			175.266	157.027	Organoheterocyclic compounds	forward	9.71548e-05	4.27066e-06	1.43458	3.13966e-07	6.33431e-07	22.7494	4.50775
279	6-Ketoprostaglandin E1	0.769167			279.342	367.213	Lipids and lipid-like molecules	forward	2.36952e-06	9.58764e-06	1.83558	0.00223855	0.00159744	0.247143	-2.01658
281	Uridine diphosphategalactose	0.768317			459.931	565.048	Nucleosides, nucleotides, and analogues	forward	1.05647e-06	3.63865e-08	1.37322	4.44356e-05	4.83629e-05	29.0346	4.8597
284	Glycyl-Isoleucine	0.763297			302.116	187.109	Organic acids and derivatives	forward	3.65211e-05	8.1068e-05	1.39043	4.77245e-08	1.23431e-07	0.450499	-1.1504
287	1-Kestose	0.755295			477.981	503.161	Organic oxygen compounds	forward	4.69389e-05	9.97098e-06	1.48985	0.000226155	0.000205346	4.70756	2.23498
294	Deoxyribose 5-phosphate	0.742033			178.611	213.017	Organic oxygen compounds	forward	0.000135598	5.72747e-05	1.00912	0.000153444	0.000144982	2.36751	1.24337
300	D-Ribose	0.72219			356.152	149.045	Organic oxygen compounds	forward	3.34874e-05	1.04922e-05	1.05067	1.90134e-06	3.05811e-06	3.19166	1.67431
307	Isosakuranin	0.709338			440.193	493.133	Phenylpropanoids and polyketides	forward	1.37082e-05	3.34167e-08	2.35497	1.21892e-13	1.31548e-12	410.22	8.68025
322	1,11-Undecanedicarboxylic acid	0.685731			274.877	243.16	Lipids and lipid-like molecules	forward	2.42921e-06	7.24137e-06	1.42743	3.10926e-10	1.51587e-09	0.335463	-1.57578
326	Rosmarinic acid	0.676146			318.949	359.075	Phenylpropanoids and polyketides	forward	6.10335e-05	3.29899e-05	1.2353	0.000134856	0.000129005	1.85007	0.887578
334	N-Acetyl-D-glucosamine	0.660117			273.795	220.082	Organic oxygen compounds	forward	6.83162e-06	1.15184e-05	1.02385	0.000110172	0.000107851	0.593103	-0.753644
339	Epsilon-(gamma-Glutamyl)-lysine	0.6537			311.333	274.141	Organic acids and derivatives	forward	6.29054e-06	1.33228e-05	1.50763	5.62126e-07	1.05417e-06	0.472164	-1.08264
341	Ethyl glucuronide	0.649708			200.429	221.067	Organic oxygen compounds	forward	0.000219024	9.42036e-06	1.94841	8.1826e-16	1.33299e-14	23.2501	4.53916
344	Aspalathin	0.646324			435.171	451.123	Phenylpropanoids and polyketides	forward	5.82644e-06	8.17132e-08	2.21076	4.49999e-10	2.11026e-09	71.3036	6.1559
352	7-Ketocholesterol	0.620904			255.744	399.323	Lipids and lipid-like molecules	forward	2.41913e-06	4.73756e-06	1.48832	6.30494e-06	8.62072e-06	0.510628	-0.969656
354	Stachyose	0.618934			515.631	665.216	Organic oxygen compounds	forward	1.43948e-05	2.5021e-06	1.37775	1.09922e-08	3.48036e-08	5.7531	2.52434
355	L-Iditol	0.616783			310.225	181.071	Organic oxygen compounds	forward	0.000124987	1.30001e-05	1.11002	0.00664827	0.00422971	9.61433	3.26519
361	Dihydrolipoate	0.601618			338.455	207.051	Lipids and lipid-like molecules	forward	1.51237e-05	7.78351e-06	1.01561	0.00462297	0.00305691	1.94304	0.958317
365	L-Thyronine	0.585474			136.092	272.093	Organic acids and derivatives	forward	2.60142e-05	8.48699e-05	1.09421	0.00029644	0.000261262	0.306518	-1.70595
370	Epinephrine	0.575825			232.042	182.082	Benzenoids	forward	1.082e-05	2.24765e-05	1.2046	0.00119765	0.00091042	0.48139	-1.05472
373	Maltotetraose	0.56835			490.908	665.216	Organic oxygen compounds	forward	1.25924e-05	5.88345e-07	1.71861	1.35262e-08	4.13121e-08	21.403	4.41974
379	Delta-12-Prostaglandin J2	0.546946			54.114	333.207	Lipids and lipid-like molecules	forward	1.30864e-05	2.12258e-05	1.00995	0.00178866	0.00130652	0.616534	-0.697748
380	6-Methylmercaptopurine	0.544046			312.89	165.022	Organoheterocyclic compounds	forward	4.42644e-05	9.64218e-06	1.33275	4.63207e-08	1.20413e-07	4.59071	2.19872
381	Maltopentaose	0.542564			528.384	827.27	Organic oxygen compounds	forward	1.07019e-06	2.96217e-07	1.45868	1.7162e-05	2.08965e-05	3.61285	1.85314
384	Racemethionine	0.536264			307.008	148.043	Organic acids and derivatives	forward	7.75633e-05	0.000145168	1.16364	1.55479e-05	1.91703e-05	0.5343	-0.904279
387	Gluconolactone	0.523084			374.36	177.04	Organic oxygen compounds	forward	4.63026e-05	9.24377e-06	1.61429	7.76069e-05	7.90285e-05	5.00906	2.32454
388	Deoxyadenosine	0.519797			146.865	250.095	Nucleosides, nucleotides, and analogues	forward	6.28579e-06	1.64173e-05	1.12154	4.26862e-06	6.15217e-06	0.382876	-1.38505
389	N2-gamma-Glutamylglutamine	0.508457			433.592	274.104	Organic acids and derivatives	forward	2.37317e-06	5.09243e-06	1.14774	2.9838e-05	3.42166e-05	0.466019	-1.10154
393	Mesylate	0.5			3.29784	94.9799	Organic compounds	reverse	0.000189233	0.000237227	1.21091	0.00473453	0.00312251	0.797687	-0.326106
398	gamma-Glutamylleucine	0.490394			375.067	259.13	Organic acids and derivatives	forward	2.01795e-05	4.06331e-05	1.34515	2.33247e-06	3.65345e-06	0.496627	-1.00977
399	Catechin	0.487491			338.641	289.07	Phenylpropanoids and polyketides	forward	8.97135e-05	4.48502e-06	2.36499	2.23787e-13	2.32797e-12	20.0029	4.32214
405	Sedoheptulose	0.464512			154.867	209.066	Organic oxygen compounds	forward	0.000134046	0.00023878	1.06241	8.55049e-06	1.12901e-05	0.561378	-0.832956
406	Palmitic acid	0.464045			226.333	255.233	Lipids and lipid-like molecules	forward	8.59372e-05	0.000115142	1.19285	1.43989e-05	1.79468e-05	0.746355	-0.422065
409	Deoxycytidine	0.453466			224.91	226.083	Nucleosides, nucleotides, and analogues	forward	6.54221e-06	1.54701e-05	1.2283	1.80988e-05	2.19121e-05	0.422892	-1.24164
410	Carbendazim	0.450615			328.848	190.062	Organoheterocyclic compounds	forward	4.34565e-06	1.53501e-05	1.23891	2.42789e-06	3.78102e-06	0.283102	-1.82061
411	N-a-Acetyl-L-arginine	0.448208			69.5905	229.072	Organic acids and derivatives	reverse	3.7496e-05	9.38677e-06	1.37019	1.42905e-12	1.28686e-11	3.99456	1.99804
413	Dodecanoylcarnitine	0.438163			167.303	342.265	Lipids and lipid-like molecules	forward	8.93808e-05	0.000207493	1.17983	0.000181595	0.000168632	0.430766	-1.21502
415	Chalconaringenin	0.424999			176.417	271.059	Phenylpropanoids and polyketides	forward	9.95087e-05	2.40758e-05	1.92496	5.13991e-15	6.87534e-14	4.13314	2.04724
416	Pseudouridine	0.421119			415.409	243.062	Nucleosides, nucleotides, and analogues	forward	1.47285e-06	4.13094e-06	1.22575	0.000254842	0.000228473	0.356541	-1.48786
422					143.532	389.27			0.000159784	0.00046	1.66067	0.00216144	0.00154824	0.347356	-1.52551
433					325.431	344.084			2.44081e-05	2.56343e-06	2.03641	7.49228e-10	3.368e-09	9.52166	3.25121
434					29.8886	411.185			0.000185386	0.000385726	1.10255	1.279e-05	1.61881e-05	0.480615	-1.05705
436					360.401	241.108			1.66076e-05	0.000113836	1.05137	6.81297e-05	7.0307e-05	0.145892	-2.77703
438					191.102	463.307			2.02533e-05	5.05596e-05	1.24675	2.12783e-08	6.17528e-08	0.400583	-1.31983
442					69.478	156.012			0.000728861	0.000139989	1.73686	9.7567e-05	9.66634e-05	5.20656	2.38033
452					162.826	345.28			9.7981e-06	3.38158e-05	1.1424	2.21521e-09	8.57702e-09	0.289749	-1.78712
455					213.023	334.177			6.00308e-06	1.36998e-05	1.41116	0.00027306	0.00024286	0.438188	-1.19038
458					49.0358	417.195			1.38561e-05	4.00879e-05	1.51772	0.00053407	0.000439185	0.345643	-1.53264
461					253.659	425.291			4.10905e-06	1.86565e-05	1.7162	8.81078e-09	2.8806e-08	0.220248	-2.1828
463					96.4567	185.118			2.13791e-05	3.53142e-05	1.1254	0.00305875	0.0021163	0.605397	-0.724046
466					368.614	359.208			1.32375e-06	3.22647e-06	1.22364	3.23173e-05	3.67252e-05	0.410278	-1.28533
467					32.203	499.309			0.00115966	0.00188206	1.36418	4.5247e-06	6.47669e-06	0.616164	-0.698613
473					204.645	313.07			0.000350281	3.37257e-06	2.33964	7.12012e-21	9.27091e-19	103.862	6.69852
474					30.8676	551.304			0.000345738	0.00103658	1.51431	0.000141097	0.000134369	0.333537	-1.58408
475					424.084	345.156			9.42674e-07	2.75075e-06	1.207	0.00159935	0.00118188	0.342697	-1.54499
477					396.338	357.192			1.93522e-07	1.87478e-06	1.45602	1.90989e-07	4.10732e-07	0.103224	-3.27615
478					28.6586	539.341			0.000461718	0.000952449	1.66414	0.000804251	0.000635658	0.48477	-1.04463
480					103.32	489.358			1.10261e-05	4.71512e-05	1.65574	7.09957e-13	6.73641e-12	0.233845	-2.09638
481					330.657	127.039			0.000148082	6.58442e-06	2.09086	1.12292e-11	8.36291e-11	22.4898	4.4912
482					211.452	343.213			2.07069e-05	4.93103e-05	1.6993	2.74112e-06	4.18969e-06	0.419931	-1.25178
484					37.5774	323.125			8.81261e-05	0.00033117	1.20295	0.00531052	0.00345816	0.266106	-1.90993
496					29.9053	535.309			0.00101531	0.00331479	1.09298	7.59454e-06	1.01764e-05	0.306296	-1.707
497					191.495	371.244			4.30037e-06	1.28292e-05	1.74889	1.3351e-07	2.99883e-07	0.335201	-1.5769
498					80.3247	321.207			2.61607e-05	6.77205e-05	1.05591	0.000574745	0.00046899	0.386304	-1.37219
501					52.2863	427.216			0.000277418	0.000739673	1.51741	1.81121e-09	7.19818e-09	0.375055	-1.41483
504					80.88	501.297			4.58181e-06	1.79758e-05	1.0555	0.0173907	0.00991528	0.254887	-1.97207
507					36.4618	513.289			0.000341898	0.000684772	1.37095	5.69737e-08	1.42569e-07	0.499287	-1.00206
508					358.325	247.119			4.06695e-06	1.16788e-05	1.32816	0.000720457	0.000575307	0.348233	-1.52187
512					28.4853	387.221			2.51105e-05	5.71485e-05	1.08427	1.13404e-06	1.94762e-06	0.439391	-1.18642
523					286.005	395.244			2.71854e-06	8.51205e-06	1.6239	1.95162e-09	7.68558e-09	0.319375	-1.64667
536					307.032	306.033			1.87429e-06	4.10836e-06	1.49753	6.18238e-06	8.47899e-06	0.456215	-1.13221
538					247.084	377.234			2.30841e-06	6.24733e-06	1.6152	8.20038e-11	4.71734e-10	0.369504	-1.43634
542					179.642	461.185			5.88993e-06	1.41684e-05	1.11214	4.54925e-07	8.72681e-07	0.415708	-1.26636
543					142.142	589.375			5.9642e-06	1.45198e-05	1.35711	4.15441e-06	6.00599e-06	0.410763	-1.28362
544					409.299	377.086			0.000481047	2.71574e-05	1.65128	3.17105e-09	1.16114e-08	17.7133	4.14676
548					271.851	188.093			2.98065e-05	1.76766e-05	1.02108	0.007787	0.00486558	1.68621	0.753781
549					429.085	550.162			1.90162e-06	2.0079e-07	2.01453	3.48327e-14	4.15073e-13	9.47071	3.24347
551					227.983	487.237			1.75586e-05	4.01724e-05	1.20556	0.000142472	0.000135557	0.437081	-1.19403
554					410.294	468.151			4.96118e-05	8.68899e-05	1.55341	2.1711e-05	2.57228e-05	0.570973	-0.808506
558					197.098	193.071			0.00128319	9.5177e-05	1.37345	1.32585e-09	5.51962e-09	13.4822	3.75298
560					89.9666	401.233			5.43316e-06	3.70191e-05	1.16946	0.0162795	0.00936334	0.146766	-2.76841
561					36.5455	429.195			0.00041746	0.000610421	1.01782	0.000854258	0.000671219	0.683889	-0.548165
564					294.666	458.262			2.39587e-06	6.4072e-06	1.4473	0.00227192	0.00161862	0.373934	-1.41914
566					129.93	549.32			1.73244e-05	4.93379e-05	1.67677	7.29643e-12	5.69496e-11	0.351138	-1.50989
567					351.274	439.146			1.30829e-05	3.69985e-07	1.97636	9.84133e-11	5.52659e-10	35.3605	5.14407
576					212.506	347.244			1.74838e-06	5.96893e-06	1.91334	1.51021e-09	6.14199e-09	0.292914	-1.77145
582					68.7999	509.257			0.000104351	0.000187739	1.27453	9.08434e-06	1.19228e-05	0.555829	-0.847287
584					287.715	485.312			7.94391e-07	3.40733e-06	1.45002	6.14863e-08	1.51462e-07	0.233142	-2.10072
588					85.9035	385.239			1.35645e-05	5.05722e-05	1.30069	0.000331501	0.00028832	0.26822	-1.89851
596					268.96	459.217			1.26755e-06	1.87294e-06	1.22258	0.0140644	0.00824197	0.676773	-0.563255
597					246.703	313.07			3.76826e-05	2.7184e-06	1.79761	9.4655e-20	6.69109e-18	13.862	3.79307
608					382.172	395.207			1.75367e-07	1.43234e-06	1.6374	8.91403e-05	8.93361e-05	0.122434	-3.02993
613					185.293	261.098			3.64773e-05	8.42912e-06	1.49273	8.49966e-12	6.4955e-11	4.32754	2.11355
616					101.35	269.176			1.85807e-05	3.97823e-05	1.05338	0.00169085	0.00124233	0.467059	-1.09832
621					392.721	313.114			9.67825e-06	2.67708e-06	1.62882	2.66954e-06	4.09764e-06	3.61523	1.85409
624					424.612	312.05			2.50265e-07	6.30232e-07	1.16795	1.75229e-07	3.80864e-07	0.397099	-1.33243
625					352.524	311.098			3.82927e-06	2.2685e-06	1.55426	0.0193945	0.0109086	1.68802	0.755333
630					321.252	465.142			3.30539e-06	7.87779e-08	2.28446	4.20221e-17	9.26656e-16	41.9583	5.39089
634					297.026	419.096			2.55188e-05	9.86035e-07	1.88906	4.11024e-05	4.52611e-05	25.8802	4.69378
636					254.579	303.135			1.11428e-05	1.9117e-05	1.09379	0.00143848	0.00107452	0.582874	-0.778743
640					141.278	177.04			0.000126169	4.45806e-05	1.10314	0.000352835	0.000304534	2.83013	1.50087
643					405.505	488.198			2.07904e-06	1.08402e-07	1.53768	5.67271e-05	5.98782e-05	19.1791	4.26146
644					409.57	405.108			8.21956e-05	7.17206e-06	1.51209	3.22549e-07	6.47996e-07	11.4605	3.5186
646					129.825	343.119			1.14836e-05	2.91383e-05	1.23597	0.000293098	0.000258646	0.394108	-1.34334
647					178.683	366.169			2.84033e-06	9.87747e-06	1.39447	0.0111596	0.00672113	0.287557	-1.79808
652					403.182	339.094			3.92176e-06	2.41551e-06	1.01689	0.000963063	0.000747661	1.62357	0.699169
656					175.374	325.07			6.84363e-05	2.27017e-05	1.02458	0.0239615	0.0131212	3.01459	1.59196
660					435.741	415.146			4.35235e-06	1.27516e-07	1.94224	1.48924e-09	6.07266e-09	34.1317	5.09304
661					70.4751	233.093			7.52526e-05	0.000171235	1.07019	5.34562e-11	3.23938e-10	0.439469	-1.18617
664					236.429	341.065			0.000124704	3.75657e-06	2.23499	4.71251e-20	3.70137e-18	33.1962	5.05295
674					32.1648	500.313			0.000331696	0.000541823	1.54907	4.54313e-06	6.49988e-06	0.612185	-0.70796
678					53.6494	305.176			2.23824e-05	3.67627e-05	1.29152	0.00400033	0.0026844	0.608835	-0.715878
681					237.808	171.027			2.08228e-05	2.80253e-06	1.27826	1.39475e-07	3.11512e-07	7.43001	2.89336
694					153.792	169.05			5.76698e-05	3.81092e-06	1.74354	6.46582e-12	5.12303e-11	15.1328	3.91961
698					275.725	417.236			7.51198e-07	2.05338e-06	1.28951	0.000113237	0.000110531	0.365835	-1.45074
700					228.662	438.262			0.000644697	0.00115151	1.00287	4.13303e-07	8.02988e-07	0.559872	-0.83683
701					325.974	331.08			0.000222155	2.66758e-06	2.32367	3.93252e-16	6.69847e-15	83.2794	6.37989
704					207.09	361.114			2.68377e-05	4.15888e-06	1.29112	0.00110974	0.000850065	6.45312	2.69
705					178.674	341.065			9.6895e-05	2.29569e-05	1.73821	3.76277e-17	8.40331e-16	4.22074	2.0775
708					408.319	401.13			0.00101185	6.6186e-06	1.68917	5.07225e-08	1.29773e-07	152.88	7.25625
710					396.211	275.054			2.27089e-05	4.0485e-06	1.96759	1.47413e-11	1.06441e-10	5.60923	2.4878
711					436.171	457.156			0.00010641	2.6245e-07	2.16714	1.97814e-11	1.38353e-10	405.448	8.66337
714					438.974	437.107			3.27744e-05	1.99073e-07	2.17299	3.2917e-11	2.14785e-10	164.635	7.36312
715					49.1696	327.087			9.3381e-06	0.000133605	1.03912	0.037137	0.0192663	0.0698935	-3.8387
720					36.5102	401.2			7.25789e-05	0.000185265	1.41361	6.83863e-06	9.27216e-06	0.391757	-1.35197
721					208.409	378.203			4.3117e-06	9.87212e-06	1.50311	3.32847e-07	6.65309e-07	0.436755	-1.1951
725					258.413	585.272			5.64806e-06	9.48837e-06	1.12073	0.020598	0.0115007	0.595261	-0.748405
728					57.9505	371.259			8.24827e-05	0.000232597	1.15091	0.000979277	0.000758989	0.354617	-1.49567
729					355.856	413.115			1.62058e-06	5.46942e-07	1.31346	0.000805956	0.000636878	2.96297	1.56705
738					128.687	136.048			2.57503e-05	0.000125849	1.79313	1.3584e-12	1.22783e-11	0.204613	-2.28903
742					200.307	263.14			5.27742e-05	8.94709e-05	1.39156	0.00016372	0.000153709	0.589848	-0.761585
745					111.284	447.206			0.000118755	0.000233209	1.04954	2.62991e-06	4.04634e-06	0.50922	-0.973638
746					326.813	343.213			4.40283e-06	1.55979e-05	1.42947	3.48641e-05	3.92555e-05	0.282272	-1.82484
761					4.5309	142.02			1.08277e-05	2.04026e-05	1.05879	4.77671e-08	1.23522e-07	0.530701	-0.914029
796					5.74859	146.966			5.50052e-05	7.34386e-05	1.001	0.000126765	0.000122178	0.748996	-0.41697
900					25.1546	466.307			0.00952368	0.0152304	1.28902	8.438e-14	9.41111e-13	0.625308	-0.67736
901					25.1559	479.319			0.00130719	0.00208092	1.28093	5.51112e-06	7.68856e-06	0.628176	-0.670758
902					25.1612	477.304			0.000359857	0.000783872	1.51955	2.44651e-10	1.22642e-09	0.459076	-1.1232
904					25.1648	465.304			0.0310681	0.0492278	1.74727	7.42151e-14	8.3531e-13	0.631109	-0.664039
905					25.1755	492.323			0.000293092	0.000484697	1.00528	5.95508e-06	8.21435e-06	0.604692	-0.725728
906					25.1783	480.323			0.000373836	0.000596938	1.28456	5.60347e-06	7.79892e-06	0.626256	-0.675176
907					25.1991	478.307			9.26964e-05	0.000218664	1.50926	5.10326e-10	2.3725e-09	0.423921	-1.23813
908			N6-(1,2-Dicarboxyethyl)-AMP	-19.0609	25.2523	464.292			4.39013e-05	0.000117785	1.60066	7.52282e-10	3.3803e-09	0.372724	-1.42382
910					26.297	541.319			0.00023807	0.000360511	1.41862	1.08289e-05	1.39694e-05	0.660369	-0.598656
912					26.3033	542.323			7.13207e-05	0.000105086	1.28281	0.00010056	9.9344e-05	0.678688	-0.55918
918					27.0998	483.315			0.00022539	0.000488474	1.44117	5.67049e-06	7.87867e-06	0.461417	-1.11586
920					27.16	521.33			0.00031334	0.000831284	1.55584	9.23329e-07	1.62921e-06	0.376934	-1.40761
922					27.3956	507.314			0.000352136	0.00147404	1.44583	3.28453e-07	6.57943e-07	0.238892	-2.06557
925					27.4143	508.318			0.000124119	0.000464408	1.35487	1.57606e-06	2.59352e-06	0.267262	-1.90367
926					27.44	522.333			9.46597e-05	0.000265884	1.54259	9.23162e-07	1.62896e-06	0.356018	-1.48998
932			Azafenidin	11.8442	27.4698	339.2			0.00047408	0.000718268	1.1466	0.00366409	0.00248302	0.660033	-0.59939
939					27.5337	293.634			6.60905e-05	0.000121832	1.18257	0.00837167	0.00519339	0.542473	-0.882376
947					28.5069	293.132			0.000199673	0.000386619	1.24701	0.00474861	0.00313076	0.516458	-0.953276
952					28.6324	279.116			6.09657e-05	9.00359e-05	1.09815	0.000572616	0.000467436	0.677127	-0.562502
956					28.6432	300.642			0.000223069	0.000374807	1.28291	5.90325e-06	8.15358e-06	0.595157	-0.748659
957					28.6723	300.14			0.000770377	0.00120242	1.20512	9.12602e-05	9.11954e-05	0.640691	-0.6423
960					28.7229	540.344			0.000144199	0.000294948	1.60983	0.00211964	0.00152141	0.488897	-1.0324
961					28.8201	307.13			0.000388281	0.000973706	1.50169	1.77656e-05	2.15522e-05	0.398766	-1.32639
962			Quinoxyfen	11.4892	28.8265	309.145			0.000196947	0.000371155	1.33322	0.00263919	0.00185402	0.530632	-0.914217
964					28.9041	523.309			0.000513839	0.00147173	1.38786	3.27123e-06	4.86477e-06	0.349139	-1.51813
968					29.5253	524.313			0.000150383	0.000456306	1.55763	2.34437e-06	3.66944e-06	0.329567	-1.60136
969					29.5873	309.647			6.62609e-05	0.000124224	1.27459	0.00296723	0.00205976	0.533397	-0.906718
974			Lorazepam glucuronide	15.3515	29.8052	498.297			0.000258556	0.000500914	1.71145	3.8846e-11	2.46599e-10	0.516169	-0.954086
975					29.8068	497.294			0.000919508	0.00180335	1.74405	2.38347e-11	1.63085e-10	0.509888	-0.971747
977					29.8505	536.313			0.000323323	0.00107407	1.02895	1.02489e-05	1.32969e-05	0.301026	-1.73204
978					30.0224	537.325			0.00100386	0.00367065	1.71622	1.17871e-07	2.68928e-07	0.273483	-1.87048
981					30.8635	552.307			0.000112193	0.000334942	1.47061	0.000232261	0.000210318	0.334964	-1.57792
983					30.9031	496.282			6.49386e-05	0.000155703	1.85029	1.64469e-14	2.0585e-13	0.417068	-1.26165
994					31.0736	322.117			4.68771e-05	0.000149012	1.35459	0.00177879	0.00130008	0.314586	-1.66847
998			Tolclofos-methyl	11.5314	31.3263	302.137			7.82051e-05	0.000122964	1.01767	0.000264926	0.000236465	0.636	-0.652901
999			Pyriprole	5.71122	31.7701	495.279			0.000264065	0.000568999	1.79909	2.5107e-13	2.59148e-12	0.464087	-1.10753
1012					32.1237	371.19			0.000445691	0.000885897	1.05209	0.000115586	0.000112575	0.503096	-0.991095
1028					33.1684	554.324			0.000154636	0.000482384	1.69135	1.23891e-05	1.57414e-05	0.320566	-1.64131
1041					33.3117	553.32			0.000467425	0.00144533	1.66987	7.88574e-06	1.05191e-05	0.323405	-1.62859
1043			4'-O-Demethylrebeccamycin	-10.9305	33.3783	557.352			5.58055e-05	0.000103927	1.0807	0.000161355	0.00015171	0.536967	-0.897095
1048					33.7444	540.308			2.99166e-05	5.84735e-05	1.43976	1.89289e-07	4.07541e-07	0.511627	-0.966836
1058					34.2724	514.293			9.689e-05	0.000200701	1.60743	2.2709e-10	1.15041e-09	0.482758	-1.05063
1059					34.3022	308.639			0.000324196	0.000685247	1.2671	3.92466e-05	4.35023e-05	0.473109	-1.07976
1060			Histamine Phosphate	-16.7338	34.3036	308.138			0.00103005	0.00211572	1.25761	3.93468e-05	4.35979e-05	0.486856	-1.03843
1061					34.3066	529.284			0.000107546	0.000193686	1.45787	3.32817e-08	9.08361e-08	0.555258	-0.848769
1065					34.4123	530.287			2.75129e-05	5.2357e-05	1.27328	6.30356e-08	1.54452e-07	0.525486	-0.928275
1066					34.4491	539.304			8.54937e-05	0.00020328	1.63607	3.94067e-11	2.49625e-10	0.420572	-1.24958
1068					35.3717	96.9593			6.05512e-05	8.35009e-05	1.0149	6.96468e-05	7.17188e-05	0.725156	-0.463636
1072					35.5232	571.331			0.000104026	0.000196601	1.28744	0.00094724	0.000736571	0.529121	-0.91833
1078					35.8668	555.301			0.000133923	0.000187322	1.05326	0.00133661	0.00100532	0.714933	-0.48412
1081					36.5115	315.629			0.000211142	0.000509202	1.08938	0.0125309	0.00744053	0.414653	-1.27002
1083					36.5543	316.135			0.000783319	0.00212135	1.18771	0.000117802	0.000114495	0.369254	-1.43731
1084					36.5635	585.31			5.97936e-05	0.000114119	1.01881	0.0207274	0.0115642	0.523956	-0.932482
1085					36.58	316.636			0.000255388	0.000692873	1.19848	0.000257789	0.000230816	0.368593	-1.4399
1088			Chlomethoxyfen	-2.68445	36.5894	315.127			0.000637765	0.00158363	1.12733	0.00864776	0.00534864	0.402724	-1.31214
1089			Benodanil	-11.678	36.5992	324.133			0.000400206	0.000962347	1.04279	0.0155818	0.00901464	0.415865	-1.26581
1090			(R)-5-Diphosphomevalote	9.48344	36.6034	309.127			0.000194243	0.000463904	1.28691	5.00748e-06	7.07739e-06	0.418715	-1.25596
1092					36.6699	511.273			0.00012266	0.000235012	1.26255	0.000618277	0.000501098	0.521931	-0.93807
1095					36.7209	309.629			6.35194e-05	0.000147786	1.2999	6.86495e-06	9.304e-06	0.429805	-1.21825
1106					37.4706	587.326			3.28305e-05	5.94716e-05	1.07771	4.81125e-06	6.83491e-06	0.552037	-0.857163
1110					37.6597	569.316			0.000126264	0.000275946	1.17752	0.013135	0.00775881	0.457567	-1.12795
1112					37.6737	394.333			6.49882e-06	2.64571e-05	1.34703	1.55274e-06	2.5594e-06	0.245636	-2.02541
1114					37.7229	527.268			4.37857e-05	0.000102782	1.13455	2.67376e-07	5.52163e-07	0.426006	-1.23105
1117			Phaseolic acid	21.7703	37.8007	297.243			0.000937206	0.00200113	1.11985	6.02594e-06	8.29718e-06	0.468339	-1.09438
1119					37.8162	298.247			0.000163463	0.000351386	1.10697	6.18824e-06	8.48578e-06	0.465196	-1.10409
1145					38.7965	481.263			0.000100383	0.00018425	1.12969	6.78725e-07	1.24339e-06	0.544821	-0.876146
1152					38.9149	282.252			0.00246072	0.00418122	1.32579	5.27884e-05	5.61731e-05	0.588518	-0.764841
1156					40.0286	479.247			4.98295e-05	0.000128987	1.12584	5.93846e-09	2.02937e-08	0.386316	-1.37215
1178					44.4843	280.236			0.00159145	0.00289897	1.03539	0.00171834	0.00126045	0.548971	-0.865197
1185					45.7103	497.294			4.19993e-05	8.19085e-05	1.49531	1.98689e-08	5.81667e-08	0.512759	-0.963648
1199			Chloramphenicol sodium succite	5.67252	48.5468	446.194			7.35318e-05	0.000117109	1.12605	1.21055e-06	2.05907e-06	0.627891	-0.671414
1201					48.9849	198.041			4.63084e-05	8.47044e-05	1.02198	6.26375e-06	8.57317e-06	0.546706	-0.871164
1205			6-(Dibromomethylene)-17beta-hydroxy-androst-4-en-3-one propiote	12.9392	49.2296	515.304			0.000240287	0.000389826	1.17309	0.000130218	0.000125104	0.616395	-0.698073
1212			UDP-2-deoxyglucose	-10.2759	49.7421	551.304			0.000236685	0.000674614	1.04252	0.0115456	0.00692575	0.350845	-1.51109
1221					50.1769	467.247			0.000102464	0.000217158	1.11935	4.11775e-05	4.53317e-05	0.47184	-1.08363
1222					50.1882	468.251			3.14362e-05	6.00923e-05	1.11206	4.49863e-06	6.44387e-06	0.523132	-0.934754
1226			Plocamene D	0.248068	50.2955	240.577			2.83755e-05	8.42553e-05	1.37242	6.88347e-05	7.09638e-05	0.33678	-1.57012
1228					50.3344	240.075			0.000113086	0.000362919	1.4522	2.08819e-07	4.44413e-07	0.311603	-1.68222
1233					50.4675	298.247			0.000241261	0.00054811	1.06826	1.07071e-05	1.38288e-05	0.44017	-1.18387
1238					51.3148	415.179			2.14346e-05	6.54465e-05	1.61114	9.50546e-06	1.24234e-05	0.327514	-1.61037
1239					51.3623	465.232			2.281e-05	5.40991e-05	1.19257	3.97117e-08	1.05782e-07	0.421634	-1.24594
1240			DHAP(6:0)	15.5799	51.3891	269.212			5.0456e-05	8.25174e-05	1.2323	0.00033104	0.000287969	0.611459	-0.709672
1241					51.4706	305.151			3.06217e-05	5.30957e-05	1.36813	0.000786428	0.000622883	0.576726	-0.794043
1243					52.2863	428.219			5.80603e-05	0.000158646	1.40852	1.24403e-08	3.85802e-08	0.365974	-1.45019
1244					52.3304	509.257			6.6508e-05	0.00013265	1.65427	2.54099e-09	9.6382e-09	0.501379	-0.996027
1246					52.5168	399.185			3.77941e-05	0.000131831	1.48051	8.30467e-07	1.48328e-06	0.286686	-1.80246
1247					52.5265	316.135			0.000253239	0.000868438	1.51119	1.01609e-05	1.31941e-05	0.291603	-1.77792
1250					52.5964	316.637			8.02087e-05	0.000283226	1.36822	2.92563e-05	3.36214e-05	0.283197	-1.82012
1251			Wedelolactone	1.81329	52.6158	315.254			0.000130992	0.000339402	1.83404	3.0863e-07	6.24313e-07	0.385948	-1.37352
1254			Pyriprole	5.9385	52.8374	495.279			9.86133e-05	0.000193444	1.17412	5.00173e-07	9.50104e-07	0.509777	-0.972062
1264					53.4683	233.067			0.000196807	0.000548225	1.10752	0.000267743	0.000238685	0.358989	-1.47799
1280			7-Methylxanthosine	-16.2729	53.9571	300.262			0.000883099	0.00249911	1.23422	5.18067e-05	5.52574e-05	0.353365	-1.50077
1281					54.0442	529.284			2.15852e-05	5.64641e-05	1.65857	5.39306e-09	1.86024e-08	0.382281	-1.38729
1283					54.5385	512.277			1.69243e-05	3.71522e-05	1.33594	5.77253e-08	1.4407e-07	0.45554	-1.13435
1285					54.5761	311.223			6.26136e-05	0.00011202	1.63722	0.00258584	0.00182009	0.558952	-0.839202
1286					54.674	511.273			7.24838e-05	0.00013896	1.48329	8.924e-09	2.91269e-08	0.521616	-0.938941
1288					54.6916	401.164			3.3563e-05	6.80682e-05	1.39676	1.09851e-05	1.41493e-05	0.493079	-1.02011
1291					54.8205	316.257			2.06444e-05	5.55069e-05	1.14597	1.58932e-05	1.95393e-05	0.371925	-1.42691
1300					55.4171	329.103			0.000127213	0.000573747	1.22496	1.66605e-05	2.03599e-05	0.221723	-2.17317
1303					55.621	233.569			3.61349e-05	0.000108433	1.10488	0.000187943	0.000173853	0.333247	-1.58534
1305					55.6776	749.576			2.05009e-05	0.000101265	1.01976	0.000103604	0.000102055	0.202448	-2.30438
1309					55.9982	254.072			8.09546e-05	0.00012973	1.05684	0.00259261	0.0018244	0.624025	-0.680325
1316					56.3543	481.263			0.000149392	0.000346412	1.49172	2.68209e-09	1.00845e-08	0.431256	-1.21338
1317					56.3618	482.266			3.932e-05	9.81787e-05	1.19653	5.4537e-10	2.52277e-09	0.400494	-1.32015
1319					56.8364	374.278			0.000173065	0.000633238	1.18395	8.99115e-06	1.18115e-05	0.273301	-1.87144
1332					58.2012	479.247			6.75896e-05	0.000215459	1.21504	1.66921e-10	8.77465e-10	0.3137	-1.67254
1333			3'-Monoiodo-L-thyronine 4'-O-sulfate	-2.44977	58.2235	480.25			2.21184e-05	6.09033e-05	1.28246	2.83989e-08	7.93366e-08	0.363172	-1.46127
1346					59.9589	431.317			1.51898e-05	5.80111e-05	1.76326	5.9757e-05	6.26955e-05	0.261843	-1.93322
1350					60.3734	180.05			0.00777978	0.00205104	1.57375	5.34549e-12	4.328e-11	3.79309	1.92337
1351					60.3747	357.116			0.000798256	0.000222941	1.34731	6.66077e-07	1.22325e-06	3.58056	1.84019
1354					60.406	81.9521			4.65239e-05	1.2621e-05	1.44291	1.57515e-11	1.12748e-10	3.68624	1.88215
1355					60.4348	181.053			0.000485068	0.00013951	1.54706	3.57215e-11	2.29795e-10	3.47693	1.79781
1356					60.4693	95.9753			2.87153e-05	1.4482e-05	1.20467	1.96148e-11	1.37313e-10	1.98282	0.987557
1357			Anthragallol	-21.0246	60.4855	257.212			1.86569e-05	5.61344e-05	1.33932	1.33772e-06	2.24264e-06	0.332361	-1.58917
1358					60.4903	79.9563			0.00117893	0.000325554	1.61318	2.1911e-11	1.51482e-10	3.6213	1.85651
1359					60.5369	379.098			0.000217604	4.76531e-05	1.63888	3.007e-11	1.99103e-10	4.56643	2.19107
1365					60.6656	260.057			5.67207e-05	2.3923e-05	1.27587	6.66331e-05	6.89648e-05	2.37097	1.24548
1369					61.2519	96.9593			6.36132e-05	3.9992e-05	1.19052	5.84315e-07	1.0908e-06	1.59065	0.669616
1370					61.5375	94.9672			0.000124124	5.76801e-05	1.51131	2.03402e-11	1.41827e-10	2.15194	1.10564
1375					61.7213	215.165			1.14592e-05	3.52213e-05	1.42804	9.18083e-08	2.15116e-07	0.325348	-1.61995
1376			sn-Glycero-3-phospho-1-inositol	4.36666	61.7309	335.223			1.71814e-05	3.58009e-05	1.27734	0.00106792	0.000821027	0.479915	-1.05915
1381					61.8422	369.244			6.20556e-06	4.21197e-05	1.72545	0.0168714	0.00965601	0.147332	-2.76286
1388					62.5536	497.258			1.86947e-05	3.89707e-05	1.64209	1.63408e-06	2.6779e-06	0.47971	-1.05976
1392					62.6799	274.039			1.08251e-05	5.42586e-05	1.12211	0.0312991	0.0165979	0.19951	-2.32547
1394					62.7165	109.029			2.60983e-05	4.58269e-05	1.03606	3.9492e-05	4.37362e-05	0.569497	-0.81224
1403					63.8476	317.139			2.9326e-05	5.56346e-05	1.32166	0.0412382	0.0210996	0.527119	-0.9238
1405			Flupyrsulfuron-methyl sodium	0.405104	63.9667	489.358			1.21e-05	4.56954e-05	1.67262	2.18635e-05	2.58801e-05	0.264796	-1.91705
1422					64.7816	314.242			4.53655e-05	8.9459e-05	1.58238	6.72277e-07	1.23313e-06	0.50711	-0.979631
1423					64.7892	403.18			7.53116e-06	1.85618e-05	1.26485	1.3449e-05	1.6915e-05	0.405735	-1.30139
1428			m-Trigallic acid	15.3163	65.1962	475.343			1.55705e-05	3.98325e-05	1.09197	0.00177757	0.00129928	0.390898	-1.35513
1433					65.7887	465.232			3.2321e-05	0.000102764	1.50279	7.90117e-09	2.6188e-08	0.314517	-1.66879
1437			Inosine-5'-carboxylate	-14.5536	66.0606	313.238			0.000244176	0.000439024	1.63641	1.07138e-05	1.38366e-05	0.556179	-0.84638
1442					66.4766	412.286			2.22628e-05	4.36943e-05	1.30654	0.0345708	0.0181048	0.509514	-0.972806
1444					66.5721	433.296			5.00907e-05	8.47316e-05	1.08554	0.0214932	0.0119382	0.591169	-0.758357
1445					66.9706	151.007			4.44287e-05	3.07797e-05	1.19362	0.0125265	0.00743826	1.44344	0.529512
1448					67.0072	517.39			6.42109e-06	3.03789e-05	1.37148	6.72901e-08	1.63062e-07	0.211366	-2.24218
1465					67.6366	152.002			1.05448e-05	1.45805e-05	1.02751	0.000324053	0.000282632	0.72321	-0.467513
1470					68.0492	305.088			4.4781e-05	1.04742e-05	1.24308	9.01651e-10	3.96945e-09	4.27537	2.09605
1472			Monoiodothyronine	1.43307	68.0666	400.188			1.69978e-05	4.96906e-05	1.19941	1.15781e-06	1.98248e-06	0.342072	-1.54763
1474					68.1973	393.301			6.35565e-06	2.11667e-05	1.03367	3.08782e-09	1.1339e-08	0.300266	-1.73569
1475					68.2328	391.285			8.45497e-06	4.0789e-05	1.54569	0.000101264	9.99724e-05	0.207286	-2.27031
1477					68.3125	445.296			1.2826e-05	4.80343e-05	1.44524	0.000121322	0.000117528	0.267018	-1.90499
1485					68.4265	765.572			5.33798e-06	3.66075e-05	1.37463	0.000164222	0.000154133	0.145816	-2.77778
1486					68.4386	766.574			2.17315e-06	1.59646e-05	1.27526	0.00163613	0.0012061	0.136123	-2.87701
1487					68.4474	411.267			6.03743e-06	1.72758e-05	1.14397	4.98069e-08	1.27851e-07	0.349474	-1.51674
1492					68.5096	427.216			0.000465186	0.00113257	1.46105	5.21587e-08	1.32763e-07	0.410735	-1.28372
1493					68.5211	428.219			0.000104033	0.000260039	1.18635	2.18978e-08	6.33095e-08	0.400066	-1.32169
1506					68.6699	399.185			7.85737e-05	0.000215688	1.1277	3.18742e-06	4.76017e-06	0.364294	-1.45683
1507					68.845	510.261			2.71705e-05	5.11278e-05	1.3649	6.05345e-08	1.49609e-07	0.531424	-0.912066
1508			Isocil	-15.3682	68.9556	248.093			3.89112e-05	7.5674e-05	1.19121	0.000316117	0.000276535	0.514195	-0.959614
1510			UDP-2-acetamido-3-amino-2,3-dideoxy-alpha-D-glucurote	10.5151	69.0662	621.366			1.20555e-05	3.4841e-06	1.10271	4.17425e-08	1.10354e-07	3.46016	1.79084
1511					69.1356	181.017			1.41994e-05	4.53119e-05	1.31483	0.00320741	0.00220734	0.313371	-1.67406
1520					69.483	203.056			1.78465e-05	8.90653e-06	1.08079	2.34292e-06	3.66749e-06	2.00375	1.0027
1521					69.5336	200.002			0.00061015	0.000120824	1.54779	9.53773e-05	9.47755e-05	5.0499	2.33625
1522					69.5464	158.008			2.80806e-05	6.6493e-06	1.07877	0.000755799	0.000600801	4.22309	2.0783
1528					69.6878	827.643			4.71848e-06	1.09492e-05	1.04207	0.000171814	0.000160507	0.430944	-1.21443
1533			3',5'-Cyclic GMP	4.50946	69.7791	346.214			1.56793e-06	6.90412e-06	1.13675	0.000758078	0.000602449	0.227101	-2.13859
1534					69.7967	245.066			5.80227e-05	1.48084e-05	1.38908	2.56096e-12	2.2081e-11	3.91824	1.9702
1535					69.8079	593.479			5.12229e-06	1.71838e-05	1.03109	2.50951e-07	5.2259e-07	0.298089	-1.74619
1538			L-2-Aminoadipate adenylate	9.42881	69.8868	491.374			2.19127e-05	4.47741e-05	1.04115	0.0358895	0.0187016	0.489407	-1.03089
1541					70.2423	311.223			4.97686e-05	8.52954e-05	1.6239	1.07222e-06	1.85598e-06	0.583486	-0.777231
1543			Tetrafluoroethylene	14.1795	70.389	101.024			0.000114151	1.53724e-05	1.40644	6.56939e-09	2.2227e-08	7.42573	2.89253
1544					70.397	259.082			0.000529565	4.72391e-06	1.86232	3.88352e-19	2.12854e-17	112.103	6.80868
1545			Chlorfenprop-methyl	-8.95429	70.4061	234.096			8.00432e-06	1.83852e-05	1.09716	1.24378e-08	3.85739e-08	0.435367	-1.1997
1546					70.419	260.086			6.17743e-05	2.43043e-05	1.35393	3.88791e-05	4.31512e-05	2.5417	1.34579
1550			Filiforminol	15.275	70.6791	312.226			6.46399e-06	1.11448e-05	1.11118	0.00049013	0.000406623	0.580002	-0.785871
1555					70.7194	338.242			2.30492e-06	7.46928e-06	1.16322	0.0456158	0.0230016	0.308586	-1.69625
1557					70.8116	371.259			2.24132e-05	4.83792e-05	1.46554	1.01647e-05	1.31986e-05	0.463283	-1.11004
1560			2,2-Bis(4-hydroxyphenyl)hexafluoropropane	6.76798	70.9331	337.239			1.54955e-05	4.46714e-05	1.54688	0.0213855	0.0118858	0.346878	-1.5275
1561					71.0024	187.007			5.55255e-05	1.56814e-05	2.09434	0.00123452	0.000935715	3.54086	1.8241
1562					71.0558	161.045			0.000138537	2.5635e-05	1.41816	4.73402e-09	1.65536e-08	5.4042	2.43408
1564			Phosphoenolpyruvate	5.86915	71.0779	169.05			7.10749e-05	2.72528e-05	1.5451	7.69543e-12	5.96418e-11	2.60798	1.38294
1571					71.7053	213.077			5.92131e-05	2.86123e-05	1.22551	1.01843e-05	1.32215e-05	2.0695	1.04928
1572					71.7382	763.554			1.9409e-05	9.71583e-05	1.08589	0.000739136	0.00058872	0.199767	-2.32361
1584			Bowdichione	16.9691	73.0544	299.259			5.92084e-05	0.000308363	1.26185	0.000235244	0.000212737	0.192009	-2.38076
1588					73.2629	527.348			2.78408e-06	6.97907e-06	1.21698	1.08004e-07	2.48891e-07	0.398919	-1.32583
1616					75.5352	387.254			0.000779201	0.0033063	1.06684	7.08734e-05	7.28559e-05	0.235672	-2.08515
1626					76.4234	777.535			1.73715e-06	1.58907e-05	1.11032	0.00691522	0.00437963	0.109319	-3.19339
1635					77.4144	382.297			1.18615e-06	6.60592e-06	1.23989	0.0002316	0.000209781	0.179559	-2.47747
1641					77.7217	291.109			0.000173736	5.66735e-05	1.75168	0.00202591	0.00146085	3.06557	1.61615
1642					77.7488	314.242			4.30442e-05	9.61552e-05	1.69617	1.71972e-09	6.87576e-09	0.447654	-1.15954
1646			Wedelolactone	1.78716	78.3551	315.254			0.000232987	0.00051854	1.78062	1.66769e-05	2.03772e-05	0.449314	-1.1542
1647			2,3-Diketo-5-methylthiopentyl-1-phosphate	10.4305	78.3832	243.197			1.21504e-05	3.36481e-05	1.17686	1.96725e-08	5.76617e-08	0.361104	-1.46951
1648					78.5251	316.257			4.13534e-05	9.24757e-05	1.71744	2.94016e-05	3.37702e-05	0.447181	-1.16107
1655			2,6-Dichlorophenolindophenol sodium salt	9.42483	79.133	291.087			0.000170247	5.89133e-05	1.70489	0.00455767	0.00301834	2.88979	1.53096
1665					80.0218	505.211			5.72705e-06	0.000189681	1.04733	8.43312e-05	8.50781e-05	0.0301931	-5.04964
1679			Methylphosphote	-9.21477	81.4076	97.0288			7.3246e-05	3.39077e-05	1.2736	2.12569e-09	8.27763e-09	2.16015	1.11113
1680					81.6304	211.028			3.10091e-05	0.000159992	1.92772	6.80703e-05	7.02539e-05	0.193816	-2.36724
1695					82.4902	153.019			3.67186e-05	6.06664e-05	1.2613	0.000534099	0.000439206	0.605254	-0.724387
1697					82.7229	229.072			4.83912e-05	1.20714e-05	1.55255	4.6064e-12	3.78418e-11	4.00874	2.00315
1698					82.9657	433.333			3.69247e-05	8.82062e-05	1.65162	9.0541e-09	2.94943e-08	0.418619	-1.25629
1707					84.0459	535.4			2.02644e-06	1.09694e-05	1.29635	2.14235e-07	4.54654e-07	0.184735	-2.43647
1708					84.1347	297.036			1.15029e-05	7.4666e-05	1.09631	0.019154	0.0107908	0.154058	-2.69845
1717					85.3942	102.063			0.000846958	0.00221193	1.31894	8.18692e-13	7.6738e-12	0.382905	-1.38494
1720					85.5625	389.27			0.00166076	0.00469503	1.93565	3.28069e-08	8.97412e-08	0.353727	-1.49929
1722			Acetyl adenylate	21.116	85.7109	390.273			0.000447888	0.00118511	1.90734	3.13976e-07	6.33448e-07	0.37793	-1.40381
1723					85.8196	103.064			6.35446e-05	0.000174278	1.24305	4.03151e-12	3.35094e-11	0.364616	-1.45555
1724					85.8235	259.082			0.000522872	5.68151e-06	2.06139	5.21378e-19	2.61086e-17	92.0304	6.52404
1726					86.0263	322.078			1.71105e-05	1.22583e-05	1.10906	0.0160027	0.00922548	1.39583	0.481126
1728					86.0365	260.086			6.10673e-05	7.72306e-06	1.56351	1.03271e-15	1.65088e-14	7.90714	2.98316
1729					86.0504	295.059			3.43867e-05	1.04747e-05	1.721	6.51193e-10	2.96756e-09	3.28284	1.71495
1734					86.3913	449.291			5.07755e-05	0.000131353	1.59988	0.000126329	0.000121807	0.386556	-1.37125
1736					86.5338	779.549			3.79555e-05	0.000152542	1.6323	0.00316884	0.00218382	0.24882	-2.00683
1738					86.5468	780.554			1.95453e-05	7.77632e-05	1.65165	0.00291768	0.002029	0.251344	-1.99227
1739					86.5491	183.064			6.72861e-05	0.000121988	1.21032	3.78196e-05	4.21341e-05	0.551579	-0.858359
1741					86.5871	144.049			1.3574e-05	2.56162e-05	1.12124	0.00152935	0.00113544	0.529901	-0.916206
1742					86.5973	225.111			3.2898e-05	7.65228e-05	1.08083	4.7991e-06	6.81981e-06	0.429912	-1.21789
1747			3,4-dihydroxy-5-[2,4,5-trihydroxy-3-(3,4,5-trihydroxybenzoyloxy)benzoyloxy]benzoic acid	2.1111	86.8559	491.337			1.21436e-05	3.16562e-05	1.0948	2.09862e-05	2.49713e-05	0.383609	-1.38229
1748					87.208	492.341			4.21265e-06	1.25696e-05	1.3546	6.5694e-05	6.81187e-05	0.335147	-1.57713
1752			3-Bromo-tyrosine	23.303	87.3571	261.098			0.000214856	1.6012e-05	2.0638	4.61589e-17	1.00596e-15	13.4184	3.74614
1754					87.6645	329.234			1.72618e-05	4.79795e-05	1.90131	3.50079e-13	3.5322e-12	0.359774	-1.47484
1760					87.8774	427.216			6.83647e-05	0.000165634	1.46184	5.05282e-08	1.29366e-07	0.412745	-1.27668
1763					87.992	428.219			1.24559e-05	3.21652e-05	1.3138	2.18424e-08	6.31708e-08	0.387246	-1.36868
1768					88.5888	325.13			2.76829e-05	7.89857e-06	1.22343	1.75221e-05	2.12883e-05	3.5048	1.80933
1771					88.8495	344.155			2.6814e-06	1.17387e-05	1.01507	4.44406e-05	4.83675e-05	0.228423	-2.13022
1774					88.9481	553.186			2.30832e-05	8.69646e-06	1.18401	7.04938e-05	7.25044e-05	2.65432	1.40834
1775					88.9896	481.226			1.29135e-05	2.37852e-05	1.03831	0.000157806	0.000148699	0.542921	-0.881186
1778			Benzofep	2.22079	89.3569	432.32			6.97401e-06	1.43312e-05	1.18284	7.63661e-08	1.82459e-07	0.486633	-1.03909
1779					89.4037	431.317			2.54083e-05	5.42085e-05	1.46654	4.96928e-11	3.04372e-10	0.468715	-1.09322
1782					89.5034	235.082			0.000205958	2.0495e-05	2.09603	2.7415e-15	3.99471e-14	10.0492	3.32901
1784			Bromobenzene-2,3-dihydrodiol	18.3706	89.7904	192.033			6.64564e-05	2.68888e-05	1.46843	0.0121277	0.00723115	2.47153	1.3054
1790					90.4088	511.273			8.57531e-05	0.00014975	1.34766	8.71742e-06	1.14859e-05	0.57264	-0.8043
1793					90.5652	512.276			2.31596e-05	4.19144e-05	1.05331	2.41249e-06	3.76053e-06	0.552546	-0.855834
1802			UDP-6-sulfoquinovose	-18.8987	91.084	631.361			5.43367e-05	0.000208655	1.55487	2.22299e-05	2.62568e-05	0.260414	-1.94112
1806					91.1134	632.364			2.0001e-05	7.66061e-05	1.28896	2.41258e-05	2.82591e-05	0.261089	-1.93739
1811					91.9385	215.165			2.89665e-05	6.94521e-05	1.32095	3.90185e-05	4.32845e-05	0.417072	-1.26163
1815			Inosine-5'-carboxylate	-13.8947	92.4958	313.239			3.44744e-05	7.63033e-05	1.86279	1.60389e-11	1.14523e-10	0.451807	-1.14622
1820					94.4282	219.077			2.35842e-05	9.74932e-06	1.17575	2.52931e-09	9.6009e-09	2.41906	1.27445
1839					96.8105	524.33			4.91372e-06	1.77267e-05	1.27166	0.00101533	0.000784221	0.277193	-1.85104
1847					97.0141	827.606			6.41812e-06	2.1541e-05	1.54958	1.01002e-08	3.23976e-08	0.297949	-1.74686
1850			Molybdopterin precursor Z	17.8947	97.2034	345.211			2.94173e-06	1.91911e-05	1.25397	7.51169e-07	1.35763e-06	0.153286	-2.7057
1852					97.3287	586.084			2.4635e-05	4.13983e-06	1.15109	0.000426811	0.000359508	5.95074	2.57307
1854					97.3665	584.087			2.72433e-05	4.68672e-06	1.07006	0.000536965	0.00044131	5.81287	2.53925
1855					97.381	587.087			6.41739e-06	1.16171e-06	1.17177	0.000465628	0.000388232	5.52409	2.46574
1856					97.4951	588.081			7.25852e-06	1.00343e-06	1.1352	0.00035704	0.000307721	7.23369	2.85473
1857					97.5027	585.09			7.08846e-06	1.29115e-06	1.28416	0.000612499	0.000496845	5.49004	2.45682
1863					97.9219	447.312			4.67423e-05	0.000132843	1.58567	2.53401e-08	7.18526e-08	0.351861	-1.50692
1885			trans-Nochlor	-9.7183	99.0801	445.227			1.30741e-05	2.72787e-05	1.4947	3.86442e-07	7.57055e-07	0.479279	-1.06106
1887					99.1317	391.276			0.000147718	0.000415633	1.56715	1.14545e-06	1.96438e-06	0.355406	-1.49246
1890					99.45	563.269			4.54889e-06	1.33625e-05	1.09014	0.0201426	0.0112764	0.340421	-1.55461
1894					99.4938	467.211			4.21674e-05	9.34722e-05	1.24202	6.13175e-07	1.13795e-06	0.451122	-1.14841
1921					100.214	513.289			9.37524e-06	1.94644e-05	1.57948	7.93869e-08	1.88927e-07	0.481661	-1.05391
1949					101.884	192.066			4.29756e-06	1.75985e-05	1.61449	0.000559945	0.00045817	0.244201	-2.03386
1950					102.026	563.068			6.10167e-05	2.65156e-06	1.32201	0.027211	0.0146691	23.0117	4.52429
1954					102.266	561.071			6.32938e-05	3.673e-06	1.25378	0.0233743	0.0128428	17.2322	4.10703
1961					102.801	594.483			1.85099e-06	8.99659e-06	1.14074	0.000200554	0.000184202	0.205744	-2.28108
1964					102.999	490.362			2.31708e-06	1.33873e-05	1.6168	3.3327e-11	2.17007e-10	0.17308	-2.53049
1966			L-2-Aminoadipate adenylate	9.5601	103.156	491.374			3.57959e-06	1.62392e-05	1.52493	2.86313e-10	1.409e-09	0.220429	-2.18161
1967					103.261	425.247			7.04357e-06	2.53334e-05	1.91629	1.58331e-11	1.13253e-10	0.278035	-1.84666
1968					103.308	515.374			3.79028e-06	1.21025e-05	1.27012	6.32739e-07	1.16967e-06	0.313182	-1.67492
1969					103.335	575.469			1.33923e-05	5.62807e-05	1.01732	1.99183e-08	5.82933e-08	0.237955	-2.07124
1970					103.367	519.405			2.59633e-06	1.30167e-05	1.43205	3.43251e-10	1.65324e-09	0.199462	-2.32582
1972					103.444	592.467			4.26282e-06	1.99605e-05	1.11929	1.93011e-05	2.31989e-05	0.213563	-2.22726
1973					103.449	593.479			6.5604e-06	2.55589e-05	1.30519	7.55478e-05	7.71532e-05	0.256678	-1.96197
1974					103.477	545.421			2.59028e-06	1.38626e-05	1.36473	1.04046e-09	4.49598e-09	0.186853	-2.42002
1975					103.496	576.472			4.34968e-06	2.07302e-05	1.09879	3.0434e-08	8.41949e-08	0.209823	-2.25275
1976					103.608	461.327			6.85679e-06	3.06466e-05	1.57899	1.06158e-11	7.95161e-11	0.223737	-2.16012
1977					103.61	517.39			1.07979e-05	4.81271e-05	1.3099	3.69866e-10	1.76387e-09	0.224361	-2.1561
1978					103.61	589.448			6.37249e-06	2.42282e-05	1.31996	1.78851e-08	5.30111e-08	0.263019	-1.92676
1980					103.623	574.456			1.14975e-05	4.01011e-05	1.04752	1.04101e-08	3.32406e-08	0.286714	-1.80232
1981					103.624	518.393			2.78404e-06	1.48604e-05	1.48429	2.27954e-10	1.15419e-09	0.187346	-2.41622
1983					103.729	487.343			2.04019e-05	5.45189e-05	1.21366	3.81804e-07	7.49048e-07	0.374217	-1.41805
1984			1,8,16,17,18,21,22,23,34,35,39,39-dodecahydroxy-6,9,12,27,30,40-hexaoxaoctacyclo[34.3.1.0tetraconta-3,14,16,18,20,22,24,32,34,36-decaene-2,5,13,26,31-pentone	-23.2104	103.733	801.532			2.71715e-05	6.59264e-05	1.52429	3.4503e-05	3.88996e-05	0.41215	-1.27876
1987			Tuberonic acid glucoside	-18.1421	103.98	389.41			7.01097e-06	2.79374e-05	1.7111	1.43361e-09	5.88692e-09	0.250953	-1.99451
1988					104.146	533.384			2.41324e-06	1.33395e-05	1.5367	1.20411e-09	5.09226e-09	0.18091	-2.46666
1989					104.229	802.535			1.28668e-05	3.54726e-05	1.5504	5.94764e-06	8.20564e-06	0.362725	-1.46305
1991					104.661	329.234			4.92509e-05	0.000117997	2.03073	5.15476e-15	6.89194e-14	0.417391	-1.26053
1997			Fenoxanil	23.2958	104.892	330.237			7.95099e-06	2.26471e-05	1.72322	1.09482e-06	1.88965e-06	0.351082	-1.51012
1998			6-(2,3-dihydroxybenzoyloxy)-3,4,5-trihydroxyoxane-2-carboxylic acid	-9.6709	104.948	331.249			2.87676e-06	8.10312e-06	1.32521	1.7608e-07	3.82492e-07	0.35502	-1.49403
2006					105.558	477.322			2.80723e-05	6.41708e-05	1.29512	1.6962e-10	8.90109e-10	0.437463	-1.19277
2007					105.579	780.554			9.70807e-05	0.000330903	1.72966	2.93845e-06	4.44417e-06	0.293381	-1.76915
2009			Bromobutide	17.9549	105.693	313.258			4.12637e-06	8.64504e-06	1.06447	0.000298127	0.000262581	0.477311	-1.067
2011					105.734	205.072			0.0001057	8.49176e-06	1.80817	1.49365e-13	1.58774e-12	12.4474	3.63777
2013					105.793	478.325			7.91737e-06	1.79177e-05	1.36251	8.22792e-08	1.95073e-07	0.441875	-1.17829
2016					105.985	779.549			0.000191111	0.000678486	1.7036	3.00166e-06	4.52516e-06	0.281673	-1.82791
2020			D-myo-Inositol 1,2-cyclic phosphate	-16.7189	106.155	243.124			1.24113e-05	2.66275e-05	1.04299	5.16594e-09	1.79026e-08	0.466108	-1.10126
2025					106.537	219.051			3.10838e-05	1.55232e-05	1.25171	3.01124e-07	6.11406e-07	2.0024	1.00173
2034					107.146	486.261			1.20577e-05	2.38424e-05	1.23142	1.40078e-05	1.75242e-05	0.505723	-0.983581
2039					107.422	207.087			8.88969e-05	2.57237e-05	1.08551	9.62168e-05	9.55006e-05	3.45584	1.78904
2041					107.48	617.346			6.29777e-05	0.000278672	1.35061	0.000276142	0.000245271	0.225992	-2.14565
2042					107.554	618.349			2.19956e-05	9.82738e-05	1.28973	0.000256865	0.000230083	0.223819	-2.1596
2048					107.995	479.338			9.91934e-06	2.43691e-05	1.26257	0.00160209	0.00118368	0.407046	-1.29674
2049					108.079	228.07			1.61705e-05	4.64775e-05	1.02706	0.000271566	0.000241689	0.347921	-1.52317
2058					109.311	619.362			5.82868e-06	1.95343e-05	1.46066	0.000582338	0.000474525	0.298382	-1.74477
2059					109.326	211.028			3.48344e-05	0.000139815	1.19887	0.00938372	0.00575831	0.249146	-2.00494
2062			3-Bromo-tyrosine	23.347	109.481	261.098			9.51836e-05	1.44267e-05	1.80826	1.11634e-13	1.21554e-12	6.59773	2.72197
2070					110.458	781.565			2.8812e-05	0.000108587	1.79537	1.23332e-05	1.56789e-05	0.265336	-1.91411
2071					110.597	196.03			3.65462e-06	1.32269e-05	1.14424	1.37757e-06	2.29962e-06	0.276302	-1.85568
2074					111.185	276.018			9.85112e-06	2.23615e-05	1.04594	0.00109533	0.000840081	0.440539	-1.18266
2078					111.394	200.093			2.57976e-06	8.93756e-06	1.183	1.27978e-09	5.35947e-09	0.288642	-1.79265
2085					111.935	556.377			3.35615e-06	1.58151e-05	1.02992	0.0148257	0.00863214	0.212212	-2.23642
2087			Oxomalote	-22.364	112.036	119.05			0.000523035	0.000138275	1.05575	8.53462e-05	8.59816e-05	3.78257	1.91937
2101					114.202	252.055			1.07277e-05	2.44216e-05	1.01074	9.68998e-05	9.60894e-05	0.439272	-1.18681
2108					114.986	312.255			2.7085e-06	1.19333e-05	1.79606	3.93231e-05	4.35753e-05	0.226969	-2.13943
2114					115.524	782.569			9.10661e-06	4.0529e-05	1.68745	6.61104e-05	6.84943e-05	0.224694	-2.15397
2118					115.832	182.029			1.76563e-05	4.17122e-05	1.15752	0.00039088	0.00033308	0.423287	-1.24029
2120			Mallotinic acid	-20.8096	116.085	803.547			4.26329e-06	1.31924e-05	1.52515	9.58681e-06	1.25196e-05	0.323164	-1.62966
2136					117.576	525.343			5.3469e-06	1.61842e-05	1.33736	0.00107792	0.000827989	0.330377	-1.59781
2143					118.462	287.077			8.45177e-05	3.61142e-05	1.57729	3.19751e-07	6.43262e-07	2.34029	1.22669
2148					119.802	404.253			1.13752e-05	3.90799e-05	1.55512	0.00698403	0.00441806	0.291077	-1.78053
2149			S-(1,2-Dichlorovinyl)glutathione	-22.6551	119.836	403.249			4.76952e-05	0.000161109	1.47415	0.0049693	0.00325945	0.296042	-1.75613
2159					122.123	221.103			6.90816e-05	5.75528e-06	1.04424	1.32419e-05	1.66875e-05	12.0032	3.58534
2163					123.116	200.056			4.80189e-06	1.18744e-05	1.33357	1.16589e-10	6.41382e-10	0.404392	-1.30617
2167					123.957	687.542			2.85303e-06	4.89785e-06	1.09565	0.00230289	0.00163821	0.582507	-0.779652
2171					124.393	215.023			1.62091e-05	5.98854e-05	1.1754	0.00461056	0.00304959	0.270669	-1.8854
2172					124.63	547.304			4.13707e-06	1.16394e-05	1.70674	3.05043e-06	4.58729e-06	0.355437	-1.49234
2173					124.665	686.539			8.52187e-06	1.40576e-05	1.20591	0.00126899	0.000959241	0.606209	-0.722112
2175					125.305	525.322			9.86841e-06	4.45271e-05	1.58108	2.03256e-06	3.24267e-06	0.221627	-2.17379
2176			Molybdopterin	15.8975	125.322	526.326			3.15908e-06	1.42344e-05	1.66311	8.31884e-06	1.10232e-05	0.221933	-2.1718
2182			6-({3-[(6-{[(2-carboxyacetyl)oxy]methyl}-3,4,5-trihydroxyoxan-2-yl)oxy]-5-hydroxy-2-(4-hydroxyphenyl)-4-oxo-4H-chromen-7-yl}oxy)-3,4,5-trihydroxyoxane-2-carboxylic acid	-21.6095	125.814	711.542			6.95803e-06	1.17834e-05	1.01089	0.000377737	0.000323268	0.590492	-0.76001
2186					126.734	192.052			2.28578e-05	4.87328e-05	1.24755	1.51686e-05	1.87694e-05	0.469045	-1.0922
2189			Chloroneb	0.377531	126.881	208.061			3.48036e-05	6.695e-05	1.42101	2.09535e-08	6.09318e-08	0.519844	-0.943848
2200					128.115	294.083			1.31643e-05	3.7625e-05	1.1813	0.000367576	0.000315662	0.34988	-1.51507
2201			alpha-D-Ribose 1,2-cyclic phosphate 5-phosphate	-7.46905	128.312	293.079			4.92345e-05	0.000182257	1.20174	1.31257e-10	7.11096e-10	0.270138	-1.88823
2203					128.429	135.045			0.000445958	0.00171244	1.83978	1.49956e-14	1.89129e-13	0.260423	-1.94107
2204					128.521	92.0579			4.10685e-05	0.000185852	1.79386	5.74964e-14	6.58336e-13	0.220974	-2.17805
2205					128.526	91.0545			0.000572993	0.00244629	1.62626	4.63063e-15	6.29609e-14	0.23423	-2.094
2207					128.65	248.08			1.08148e-05	3.32959e-05	1.41203	0.000522593	0.000430736	0.324808	-1.62234
2218			Methazole	4.1443	129.007	262.07			9.80138e-05	0.000170308	1.13478	3.0489e-05	3.48797e-05	0.57551	-0.797086
2219					129.085	289.106			5.82954e-05	1.99729e-05	1.21105	1.0668e-08	3.39364e-08	2.91873	1.54534
2229					129.845	277.057			4.69592e-05	2.64158e-05	1.12462	7.35281e-06	9.88956e-06	1.77769	0.830008
2230					129.946	528.341			1.00651e-05	4.99462e-05	1.99045	4.85479e-11	2.98336e-10	0.201518	-2.31102
2231					129.947	527.337			2.90814e-05	0.000144248	2.00926	6.37915e-12	5.06274e-11	0.201606	-2.31039
2238			Bortezomib	-14.4379	130.103	385.239			3.2607e-06	1.1514e-05	1.48729	0.00708032	0.00447168	0.283194	-1.82014
2255					131.173	132.074			0.00233358	0.000420262	1.32786	1.56479e-08	4.70409e-08	5.55268	2.47318
2259					131.762	295.14			4.24649e-05	7.70485e-06	1.76138	7.47046e-11	4.34456e-10	5.51145	2.46243
2260					132.039	205.072			9.8774e-05	1.10078e-05	1.15752	0.00368465	0.00249544	8.97305	3.1656
2262					132.186	542.341			4.75834e-06	8.22847e-06	1.32323	0.0309767	0.0164473	0.578278	-0.790164
2263					132.263	213.074			0.000106163	3.14704e-05	1.1132	2.26836e-07	4.7826e-07	3.37343	1.75422
2276			1-(2-Carboxyphenylamino)-1-deoxy-D-ribulose 5-phosphate	-1.4041	134.141	350.237			9.33706e-06	3.64386e-05	1.34804	0.0191005	0.0107645	0.256241	-1.96443
2277					134.336	234.113			1.82982e-05	5.88566e-05	1.10026	0.0212589	0.0118241	0.310895	-1.6855
2286					135.472	346.296			2.18817e-06	3.79525e-06	1.24419	0.00427517	0.00285016	0.576555	-0.794469
2303					137.646	577.362			3.97943e-06	1.24397e-05	1.30116	0.000313265	0.000274336	0.319899	-1.64431
2305					137.691	130.066			4.984e-05	0.000140043	1.38925	0.00815526	0.00507196	0.355891	-1.49049
2313					137.91	142.062			5.26973e-05	0.000199744	1.28338	0.000264401	0.000236051	0.263824	-1.92235
2315					137.941	186.071			6.27362e-06	1.73312e-05	1.56067	0.000882474	0.0006911	0.361984	-1.466
2316					137.987	185.068			7.0014e-05	0.000280601	1.65083	0.000241726	0.000217972	0.249514	-2.00281
2318					138.723	338.118			1.03217e-05	4.81122e-06	1.17644	0.000983051	0.00076162	2.14534	1.10121
2321					138.994	307.104			4.23809e-05	5.26721e-06	1.77934	7.72473e-17	1.56903e-15	8.04617	3.0083
2323					139.133	248.129			1.41959e-05	4.98539e-05	1.40073	0.00316556	0.00218181	0.28475	-1.81223
2324					139.149	277.093			0.000147486	2.55803e-05	1.85746	5.23e-17	1.12032e-15	5.7656	2.52747
2325			(R)-5-Diphosphomevalote	-16.4624	139.191	309.119			3.40154e-05	7.0241e-06	1.57649	3.73258e-08	1.00321e-07	4.84267	2.2758
2329					139.819	337.114			7.1205e-05	3.97035e-06	1.87792	2.49713e-12	2.15824e-11	17.9342	4.16464
2334					140.112	245.067			7.72442e-05	7.32024e-06	1.78768	1.99796e-17	4.74059e-16	10.5521	3.39946
2336					140.206	147.066			0.0065771	0.000244146	1.89099	5.70072e-09	1.95552e-08	26.9392	4.75164
2338					140.256	148.069			0.00040845	8.123e-06	1.87584	1.75512e-08	5.21309e-08	50.2831	5.652
2345					142.367	145.05			6.21778e-05	2.158e-05	1.58134	5.50871e-11	3.32289e-10	2.88127	1.52671
2355					143.228	305.088			0.000139746	1.43504e-05	1.8516	2.10448e-18	7.28728e-17	9.73812	3.28364
2356					143.286	325.007			0.000124328	0.000334763	1.48207	1.78377e-06	2.89244e-06	0.371392	-1.42899
2357					143.404	327.003			9.33612e-06	2.49904e-05	1.17546	3.32064e-05	3.76138e-05	0.373589	-1.42048
2359					143.525	189.051			2.71855e-06	7.80448e-06	1.0117	0.00663526	0.00422237	0.348332	-1.52146
2389					146.319	289.093			0.000209898	2.04104e-05	1.47264	0.0156073	0.00902746	10.2839	3.36231
2394					146.932	310.116			2.30385e-05	5.008e-05	1.49829	1.83336e-06	2.96252e-06	0.460034	-1.12019
2395					147.029	205.072			0.000158855	1.32754e-05	1.36768	0.0380579	0.0196823	11.9661	3.58088
2403					148.025	232.101			6.19297e-06	2.01355e-05	1.45663	1.25508e-06	2.12295e-06	0.307565	-1.70104
2405					148.047	642.388			2.57704e-06	7.86532e-06	1.53517	0.000161184	0.000151565	0.327646	-1.60979
2406			S-(1,2-Dichlorovinyl)glutathione	-22.6718	148.061	403.249			0.000155524	0.000441068	1.12275	0.0293975	0.0157044	0.352607	-1.50387
2411					148.382	649.372			7.00854e-06	1.77167e-05	1.32057	0.000557162	0.000456131	0.395588	-1.33793
2419					149.851	126.987			0.000995628	0.000165663	1.0679	0.000126285	0.00012177	6.00995	2.58735
2421					150.152	106.98			0.000144076	2.87409e-05	1.06471	0.000310361	0.000272091	5.01292	2.32565
2423					150.224	125.994			0.000458936	8.49819e-05	1.13473	0.000276536	0.000245579	5.4004	2.43306
2424					150.23	79.9565			0.000128303	3.36986e-05	1.02548	0.000419478	0.000354164	3.80736	1.92879
2445					152.624	545.378			4.31006e-06	1.75928e-05	1.24062	0.0294731	0.0157402	0.244989	-2.02921
2446			CMP-3-deoxy-D-manno-octulosote	-10.257	152.645	544.375			1.44451e-05	5.4897e-05	1.12472	0.0275072	0.0148092	0.263131	-1.92614
2464					154.647	291.109			3.06601e-05	1.55389e-05	1.17015	0.00312041	0.00215418	1.97312	0.980475
2471					154.882	185.022			3.479e-05	6.80922e-05	1.28638	1.49532e-09	6.09279e-09	0.510924	-0.968818
2491					156.024	543.344			1.26287e-05	3.44515e-05	1.63077	1.3828e-09	5.715e-09	0.366566	-1.44786
2492					156.029	541.338			0.000276692	0.000712752	1.81775	1.30285e-10	7.0654e-10	0.388202	-1.36512
2493					156.03	542.341			8.37019e-05	0.000215666	1.6427	1.46671e-10	7.82107e-10	0.388108	-1.36547
2495					156.036	73.0286			0.00484269	0.00724698	1.10395	5.69305e-06	7.90547e-06	0.668236	-0.581571
2497					156.04	74.032			0.000157233	0.000241154	1.06753	1.47595e-05	1.83337e-05	0.652003	-0.61705
2498					156.045	245.034			7.38023e-06	2.57885e-05	1.45462	0.00682577	0.00432955	0.286184	-1.80499
2515					157.379	118.058			0.00114701	0.000201745	1.21696	3.52731e-09	1.27603e-08	5.68544	2.50727
2517			dTDP-4-oxo-2,6-dideoxy-L-allose	15.3308	158.203	531.33			3.09487e-05	6.27358e-06	1.15685	1.5466e-09	6.26146e-09	4.93318	2.30252
2523					158.425	148.069			0.000369068	2.88122e-05	1.50902	6.06786e-06	8.34603e-06	12.8094	3.67913
2528					159.353	395.156			8.72717e-05	2.28098e-06	1.75694	2.72879e-12	2.33807e-11	38.2607	5.25779
2529					159.395	451.307			0.000377758	0.000683207	1.03989	0.0167737	0.00960788	0.552918	-0.854862
2534					159.428	207.087			0.000258672	7.17474e-06	1.48316	3.0521e-06	4.58942e-06	36.0532	5.17206
2536					159.453	599.381			4.2486e-05	6.47575e-07	1.14231	0.00181469	0.00132348	65.6079	6.0358
2539					160.505	461.327			7.84815e-06	3.48876e-05	1.68923	1.30607e-10	7.0805e-10	0.224955	-2.15229
2541			4-Hydroxycyclophosphamide	12.4197	160.514	278.096			0.000120061	3.68345e-06	2.02138	2.28197e-18	7.72411e-17	32.5948	5.02657
2546					160.538	277.093			0.00107786	9.89207e-06	1.9143	3.34583e-19	1.90668e-17	108.962	6.76769
2550					160.555	147.066			0.00566014	0.000503269	1.72673	2.79385e-06	4.25701e-06	11.2468	3.49144
2556					161.416	670.39			1.99836e-05	9.77648e-07	1.70088	1.06657e-11	7.98521e-11	20.4404	4.35335
2559					161.596	669.387			5.44386e-05	2.82062e-07	2.10922	3.6779e-13	3.69606e-12	193.002	7.59248
2560					161.633	784.585			0.000825797	0.00218851	1.50667	1.52977e-08	4.60909e-08	0.377333	-1.40609
2561					161.645	427.262			0.000157134	0.000389113	1.59166	9.47386e-13	8.75424e-12	0.403825	-1.3082
2562					161.646	313.069			0.000176997	1.0975e-05	1.8931	8.18287e-21	9.94024e-19	16.1272	4.01143
2565					161.661	783.58			0.00168915	0.00436877	1.69438	3.51109e-08	9.51623e-08	0.386643	-1.37093
2566					161.662	429.259			4.62749e-05	0.000124378	1.59596	4.19008e-14	4.93038e-13	0.372051	-1.42643
2568					161.665	428.266			3.70419e-05	9.73075e-05	1.61901	1.3319e-13	1.42653e-12	0.380668	-1.39339
2569					161.667	139.998			1.41706e-05	2.84994e-05	1.33054	1.41463e-09	5.82295e-09	0.497222	-1.00804
2571					161.668	785.588			0.000219826	0.000576555	1.53728	4.14277e-08	1.0965e-07	0.381276	-1.39109
2573					161.671	507.369			6.04017e-06	4.65209e-05	1.64213	5.27847e-10	2.44782e-09	0.129838	-2.94522
2583			Permethrin	-16.4171	162.506	392.289			0.00507506	0.0127219	1.75608	5.60295e-11	3.37079e-10	0.398925	-1.32581
2589					162.777	393.292			0.000616382	0.00164637	1.78708	3.06519e-11	2.02345e-10	0.374388	-1.41739
2592					162.797	125.097			1.52058e-05	3.65791e-05	1.07944	0.00048318	0.00040142	0.415697	-1.26639
2594			S-methyl-5-thio-D-ribulose 1-phosphate(2-)	16.0221	162.798	259.191			1.4745e-05	3.60536e-05	1.8843	0.00344896	0.00235323	0.408975	-1.28992
2595			Erioflorin acetate	-20.0575	162.798	391.426			3.36133e-05	9.26335e-05	1.53442	2.42841e-12	2.10429e-11	0.362863	-1.4625
2598					162.801	129.055			3.19314e-05	6.91169e-05	1.67186	2.45539e-09	9.36358e-09	0.461992	-1.11406
2600					162.803	592.467			1.84855e-06	1.44609e-05	1.15089	2.90599e-07	5.93145e-07	0.127831	-2.96769
2602			6-(2,3-dihydroxybenzoyloxy)-3,4,5-trihydroxyoxane-2-carboxylic acid	-10.1943	162.805	331.249			6.26949e-05	0.000227976	1.22851	6.69057e-05	6.921e-05	0.275006	-1.86247
2604					162.807	467.211			2.76605e-05	7.75269e-05	1.01217	6.19336e-05	6.46986e-05	0.356786	-1.48687
2615			Tomentin	0.0983417	163.916	347.296			1.15456e-05	4.0971e-05	1.06002	1.28041e-09	5.36167e-09	0.281798	-1.82727
2620			4'-O-Demethylrebeccamycin	-17.6157	163.935	557.348			0.000230876	0.000611454	1.17684	7.19892e-06	9.70581e-06	0.377585	-1.40513
2624					163.976	559.355			1.24206e-05	3.85033e-05	1.37466	1.53116e-06	2.52774e-06	0.322585	-1.63225
2631					164.956	205.07			0.000223163	4.37616e-05	1.07915	0.000109392	0.000107166	5.09952	2.35036
2638					165.047	331.119			0.000119444	0.000367731	1.00998	7.31868e-05	7.49898e-05	0.324814	-1.62231
2646			Chlorfenprop-methyl	-1.67149	165.072	234.098			1.54745e-05	2.85273e-05	1.11821	0.000327736	0.000285448	0.542444	-0.882453
2657					166.19	479.338			1.34906e-05	4.18142e-05	1.27791	2.29406e-07	4.83037e-07	0.322632	-1.63204
2668					167.204	305.088			9.67398e-05	2.65648e-05	1.59693	0.0063	0.00403206	3.64166	1.86459
2678					167.49	125.024			0.000113781	3.09643e-05	1.27205	0.000142574	0.000135645	3.6746	1.87759
2695					169.556	184.072			1.23873e-05	3.45302e-05	1.17027	3.59463e-06	5.27964e-06	0.358738	-1.479
2702			Inosine-5'-carboxylate	-14.2204	169.59	313.238			1.83751e-05	4.67712e-05	1.11301	0.00301247	0.00208776	0.392871	-1.34787
2705					169.606	635.356			9.03079e-05	0.000226655	1.05709	0.000377599	0.000323164	0.398438	-1.32757
2706			GDP-D-glycero-alpha-D-manno-heptose	-23.9256	169.628	636.359			3.11518e-05	7.77066e-05	1.02486	0.00044173	0.00037055	0.40089	-1.31872
2716			MC-7181	-9.88128	170.695	361.125			2.0949e-05	4.34975e-06	1.2036	1.78029e-08	5.27948e-08	4.81614	2.26788
2734					171.81	119.017			0.000129237	0.000353989	1.32256	2.99548e-09	1.10574e-08	0.365087	-1.45369
2746			Diclocymet	13.5877	172.915	314.234			6.75513e-06	1.93666e-05	1.57733	1.17657e-08	3.68403e-08	0.348804	-1.51951
2759					174.1	139.04			5.25182e-05	1.8856e-05	1.86158	6.54168e-13	6.25048e-12	2.78522	1.47779
2764			Xanthosine 5'-phosphate	-10.0558	174.138	365.209			5.34223e-06	1.08098e-05	1.65418	0.000426512	0.00035929	0.4942	-1.01683
2767					174.158	430.262			1.95663e-05	7.51147e-05	1.58304	3.45959e-11	2.23822e-10	0.260486	-1.94072
2772					175.167	428.266			7.67676e-05	0.000260694	1.73928	1.37482e-10	7.40046e-10	0.294473	-1.76379
2774					175.201	429.259			9.42509e-05	0.000316279	1.7012	9.62743e-11	5.4233e-10	0.297999	-1.74662
2776					175.205	427.262			0.000292353	0.000988419	1.81747	5.56426e-11	3.35116e-10	0.295778	-1.75741
2777			Sodium L-ascorbic acid 2-phosphate	-23.1269	175.211	326.073			1.01536e-05	3.54389e-06	1.3043	0.00977925	0.00597589	2.86509	1.51858
2781					175.307	247.082			2.09699e-05	4.93015e-06	1.24418	5.72617e-12	4.60201e-11	4.25341	2.08862
2785					175.393	327.067			4.06496e-05	1.2282e-05	1.21715	2.27243e-05	2.67626e-05	3.30969	1.7267
2786			Phosphoenolpyruvate	6.01304	175.453	169.05			6.38223e-05	1.78567e-05	1.48838	8.31574e-12	6.37531e-11	3.57413	1.83759
2789					176.359	314.073			0.000104579	3.43671e-06	1.99705	5.76579e-22	1.63031e-19	30.4301	4.92743
2790					176.364	295.059			8.54716e-05	9.07457e-06	1.99617	3.79873e-18	1.14268e-16	9.4188	3.23554
2792					176.377	583.316			7.8795e-06	1.60676e-05	1.15742	0.00492109	0.00323145	0.490397	-1.02798
2793					176.378	296.062			9.82199e-06	4.85399e-06	1.2911	0.00329385	0.00225984	2.02349	1.01684
2801					176.416	315.067			0.000288933	2.58402e-05	2.09075	1.12296e-20	1.14418e-18	11.1815	3.48305
2803					176.419	355.081			1.33583e-05	3.15926e-06	1.5844	1.89589e-14	2.34197e-13	4.22829	2.08007
2805			Filiforminol	15.8088	176.474	312.226			4.05156e-06	1.05688e-05	1.49435	0.00114272	0.000872814	0.383352	-1.38326
2810					176.671	425.247			4.33392e-06	1.24595e-05	1.38325	4.30062e-07	8.31264e-07	0.347842	-1.5235
2812					177.311	459.311			1.74627e-06	6.17125e-06	1.58584	9.74463e-11	5.47997e-10	0.282969	-1.82129
2814					177.362	299.054			0.000110523	2.25429e-05	1.9489	2.36269e-12	2.05243e-11	4.90277	2.2936
2815					177.39	311.223			2.95903e-05	6.94217e-05	1.29707	0.00185142	0.00134731	0.42624	-1.23026
2823					177.494	339.049			6.63985e-06	1.24179e-06	1.59504	3.76201e-16	6.44569e-15	5.34699	2.41873
2824					177.508	342.068			2.5515e-05	4.42137e-06	1.38563	6.48857e-05	6.73878e-05	5.77083	2.52878
2825					177.518	240.064			7.10344e-06	1.54652e-05	1.4503	3.44455e-07	6.84616e-07	0.459318	-1.12244
2826			Cisplatin	-24.1977	177.52	301.051			3.58718e-05	7.6192e-06	1.36095	2.48119e-18	8.19158e-17	4.70808	2.23514
2828					177.529	411.107			1.11638e-05	3.81451e-06	1.20609	1.13622e-13	1.23505e-12	2.92667	1.54926
2833					177.548	285.075			5.0375e-05	2.06907e-05	1.01336	0.000183677	0.000170349	2.43467	1.28372
2834					177.552	373.055			0.000136331	1.44835e-05	1.0814	0.00028027	0.00024854	9.41284	3.23463
2846					177.568	488.304			3.34523e-06	9.03812e-06	1.30143	1.21991e-05	1.55285e-05	0.370124	-1.43392
2847					177.58	480.341			1.59646e-06	1.03285e-05	1.53779	1.79614e-09	7.14535e-09	0.154569	-2.69368
2848					177.58	487.301			1.43588e-05	3.34446e-05	1.31437	2.89449e-05	3.33017e-05	0.42933	-1.21984
2853					177.588	486.307			1.29145e-05	3.19505e-05	1.07564	1.38079e-05	1.73071e-05	0.404203	-1.30685
2860					177.642	508.372			1.44257e-06	9.85127e-06	1.36827	6.65311e-08	1.6154e-07	0.146435	-2.77167
2868					177.75	316.07			3.3908e-05	5.08452e-06	1.94397	2.10265e-17	4.95448e-16	6.66886	2.73744
2879					178.61	358.055			4.17567e-05	1.40856e-06	1.74121	3.85641e-05	4.28496e-05	29.645	4.88972
2881			Bithionol	1.92792	178.618	357.06			3.87676e-05	5.87185e-06	1.87181	5.99642e-14	6.83681e-13	6.60228	2.72296
2883					178.629	441.241			1.69286e-05	4.23622e-05	1.38981	0.00040801	0.000345756	0.399615	-1.32332
2899			dADP	-19.3062	178.703	412.201			7.95164e-07	4.18868e-06	1.72242	3.75666e-08	1.00876e-07	0.189836	-2.39717
2903					178.79	313.07			0.000878152	1.07847e-05	2.13261	3.39421e-22	1.45331e-19	81.4259	6.34742
2915					179.805	507.369			6.02906e-06	3.2447e-05	1.50728	1.35447e-10	7.30621e-10	0.185812	-2.42808
2917					179.81	442.245			4.59654e-06	1.46585e-05	1.42285	1.86279e-05	2.24807e-05	0.313574	-1.67312
2919			Phosacetim	18.6054	179.831	376.224			1.54652e-05	3.31684e-05	1.4466	1.70036e-05	2.07236e-05	0.466261	-1.10079
2923			2,5-Diamino-6-(5-phospho-D-ribitylamino)pyrimidin-4(3H)-one	18.5113	179.869	356.256			1.09296e-05	2.52665e-05	1.37674	1.61876e-07	3.55237e-07	0.432573	-1.20899
2924					179.87	345.041			7.60356e-05	3.479e-06	1.36485	5.55821e-05	5.88045e-05	21.8556	4.44993
2926					179.943	535.4			6.34082e-06	2.89488e-05	1.61593	6.42369e-10	2.93098e-09	0.219036	-2.19076
2935			Isocil	-14.5931	180.942	248.093			9.15e-06	1.9012e-05	1.24676	0.000207744	0.000190189	0.481274	-1.05507
2937			Griseorhodin A	-19.2791	181	509.385			1.42658e-06	1.07648e-05	1.33027	2.03772e-09	7.98009e-09	0.132523	-2.91568
2939					181.042	481.353			1.31863e-06	1.16301e-05	1.59712	2.05308e-10	1.05388e-09	0.113381	-3.14075
2943					181.953	99.0081			5.80122e-05	3.27027e-05	1.00434	6.05895e-05	6.34637e-05	1.77393	0.826947
2953					182.109	413.164			1.11691e-05	3.13847e-05	1.12149	1.47686e-05	1.83434e-05	0.355877	-1.49055
2969					183.251	374.212			4.00165e-06	1.11358e-05	1.31235	3.33405e-07	6.66243e-07	0.359351	-1.47654
2975					183.351	389.27			1.56958e-05	4.30212e-05	1.66756	3.22511e-10	1.56549e-09	0.364839	-1.45467
2983					184.303	326.111			8.22119e-05	3.73565e-05	1.13438	1.56424e-05	1.92697e-05	2.20074	1.13799
2988			Permethrin	-15.9504	184.377	392.289			0.000119641	0.000304324	1.71377	3.19529e-11	2.09526e-10	0.393139	-1.34689
3003					185.248	127.039			6.68183e-05	1.64429e-05	1.10963	1.07682e-14	1.38923e-13	4.06366	2.02278
3010					185.482	170.045			6.86846e-06	1.34245e-05	1.14563	5.39521e-06	7.54931e-06	0.511636	-0.966811
3015					185.533	273.109			1.64138e-05	3.54148e-05	1.0723	0.000128724	0.00012384	0.463473	-1.10944
3017					185.661	134.047			0.000544421	0.000159537	1.08056	0.00215673	0.00154522	3.41251	1.77083
3018					186.338	391.285			0.000472131	0.00105698	1.54388	1.00398e-08	3.22324e-08	0.446679	-1.16269
3022					186.48	225.113			2.57283e-05	7.06552e-05	1.22424	0.000390305	0.000332653	0.364139	-1.45744
3024					186.537	451.307			1.16406e-05	2.63178e-05	1.70953	3.85099e-06	5.61327e-06	0.44231	-1.17687
3033			Methylphosphote	-9.24289	186.666	97.0288			3.7261e-05	1.50821e-05	1.46074	5.40604e-08	1.36676e-07	2.47055	1.30483
3040					187.656	182.046			8.36417e-06	1.87767e-05	1.06049	7.57808e-08	1.812e-07	0.445455	-1.16665
3041					187.661	749.346			3.30253e-05	3.20776e-08	2.13978	4.87148e-06	6.9096e-06	1029.54	10.0078
3042					187.719	750.35			1.30039e-05	3.78736e-08	1.89062	7.91289e-06	1.05509e-05	343.351	8.42354
3044					187.751	362.11			3.2524e-05	5.20986e-06	1.69125	9.86559e-11	5.53827e-10	6.24278	2.64219
3049					187.871	198.077			1.40573e-05	2.42381e-05	1.18476	0.00172715	0.00126624	0.579965	-0.785962
3057					188.662	683.367			8.74127e-06	9.4725e-07	1.02089	4.59834e-06	6.56921e-06	9.22805	3.20603
3058					188.669	314.073			8.488e-05	4.20671e-06	1.74639	2.57073e-15	3.77353e-14	20.1773	4.33466
3059					188.689	338.117			8.7021e-05	5.94059e-06	1.92169	8.69077e-17	1.73054e-15	14.6485	3.87268
3061					188.706	337.114			0.000641576	3.03253e-05	2.06553	1.17274e-17	3.04365e-16	21.1565	4.40303
3062					188.713	376.125			4.02971e-05	4.22429e-07	1.88446	1.49546e-10	7.95108e-10	95.3936	6.57582
3065					188.809	169.017			6.64059e-06	3.56345e-05	1.34563	0.0212606	0.0118249	0.186353	-2.42389
3067					188.835	315.067			0.000228561	1.11116e-05	1.96406	4.04148e-15	5.60175e-14	20.5697	4.36245
3068					188.845	162.056			1.30206e-05	2.83033e-05	1.27214	7.44829e-06	1.00031e-05	0.460038	-1.12018
3072					188.875	129.055			2.63771e-05	7.70292e-05	1.69535	4.45365e-06	6.38711e-06	0.34243	-1.54612
3078					188.947	263.579			6.02236e-06	1.28249e-05	1.06948	1.23842e-06	2.09914e-06	0.469583	-1.09055
3079					188.98	411.151			0.000115875	9.08533e-07	1.56337	6.48121e-07	1.19448e-06	127.541	6.99482
3082					189.061	405.265			0.000918991	0.00183599	1.09422	0.00873872	0.00539958	0.500543	-0.998433
3084					189.462	270.075			4.97556e-06	1.42127e-05	1.49846	5.52659e-09	1.90107e-08	0.350077	-1.51425
3089			4,4',6,6'-Tetranitro-2,2'-azoxytoluene	21.9005	189.981	407.28			4.6016e-05	9.65122e-05	1.75727	3.27395e-06	4.86815e-06	0.476789	-1.06858
3091					190.016	305.088			0.000319931	2.69717e-05	1.93996	1.57656e-17	3.85484e-16	11.8617	3.56824
3092					190.031	313.112			0.000630176	1.35971e-05	2.23462	1.26769e-19	8.5345e-18	46.3462	5.53438
3096					190.066	192.066			1.21399e-05	2.02983e-05	1.17554	0.000847974	0.000666774	0.598072	-0.741609
3098					190.118	406.268			0.000244936	0.000477751	1.1553	0.0110108	0.00664185	0.512685	-0.963856
3108					190.972	527.268			8.05689e-06	1.65495e-05	1.50045	1.91041e-05	2.29893e-05	0.486835	-1.0385
3109					191.007	448.315			2.04965e-06	3.45177e-06	1.03662	0.0037039	0.00250706	0.593796	-0.751961
3110					191.017	439.146			3.29754e-05	1.04597e-06	1.70589	0.00114064	0.000871383	31.5261	4.97847
3112			N6-(1,2-Dicarboxyethyl)-AMP	20.3664	191.125	464.31			4.69077e-06	1.35852e-05	1.51623	1.3874e-09	5.73063e-09	0.345286	-1.53414
3115					191.141	447.312			1.05997e-05	1.6615e-05	1.23882	0.000168107	0.000157402	0.637957	-0.648469
3132					192.282	368.084			1.82234e-05	9.11402e-06	1.44367	0.0231164	0.0127199	1.99949	0.999635
3133			S-(4-Bromophenyl)-L-cysteine	-6.5062	192.287	277.156			6.58136e-05	0.000212398	2.29801	6.19498e-08	1.5236e-07	0.30986	-1.69031
3138					192.35	278.159			1.03299e-05	3.03144e-05	2.14018	1.47586e-06	2.44613e-06	0.340758	-1.55318
3148					192.549	264.124			8.47756e-06	1.63524e-05	1.55125	0.0224095	0.0123813	0.518428	-0.947785
3151					193.112	133.05			0.0143746	0.000604586	1.63293	5.63747e-06	7.83942e-06	23.7759	4.57143
3154					193.294	539.357			8.43875e-06	2.00416e-05	1.78591	0.0137862	0.00809814	0.421061	-1.2479
3157					193.342	538.354			2.19134e-05	4.85664e-05	1.74465	0.0470667	0.0236199	0.451205	-1.14814
3166			Methyclothiazide	-16.8992	193.446	361.238			7.8705e-07	2.97931e-06	1.79233	2.51004e-09	9.53923e-09	0.264172	-1.92045
3168			Meclofemate sodium	-23.9143	193.456	319.13			6.08542e-05	0.000106403	1.0959	0.00109827	0.000842118	0.571922	-0.80611
3169			2-hydroxy-3-(sulfooxy)butanedioic acid	12.4357	193.467	231.15			1.17291e-05	2.75838e-05	1.37895	0.00375406	0.00253727	0.425216	-1.23373
3187					194.552	895.586			4.1485e-06	1.59374e-06	1.06771	1.36128e-06	2.27639e-06	2.603	1.38018
3188					194.565	893.579			3.21784e-05	1.29259e-05	1.05775	2.25888e-07	4.76496e-07	2.48946	1.31583
3189					194.571	894.583			1.58512e-05	6.18998e-06	1.08309	1.13049e-07	2.59187e-07	2.56078	1.35658
3192			Chlorfenprop-methyl	-1.18414	194.581	234.098			1.60371e-05	3.04565e-05	1.40747	0.000645895	0.00052136	0.526559	-0.925333
3193			3-Phospho-D-glycerate	-19.4335	194.628	187.061			4.31178e-05	2.03772e-05	1.60984	0.000397264	0.000337821	2.11599	1.08133
3199					195.229	891.564			7.38423e-06	2.23643e-06	1.1584	6.59452e-08	1.60361e-07	3.30179	1.72325
3204					195.597	483.242			5.64687e-06	1.16614e-05	1.24786	6.1844e-06	8.48133e-06	0.484235	-1.04622
3209					195.647	342.24			3.33134e-05	6.27068e-05	1.38854	3.38482e-06	5.01023e-06	0.531256	-0.912521
3218					195.747	253.093			0.000738334	9.31453e-05	1.52815	2.68965e-09	1.01082e-08	7.92669	2.98672
3223					195.925	158.045			0.000323109	4.30381e-05	1.37458	3.59325e-05	4.03031e-05	7.50752	2.90834
3225					195.964	94.0291			9.46943e-06	1.78342e-05	1.23321	5.55543e-07	1.04324e-06	0.530971	-0.913294
3230					196.689	214.072			6.43406e-06	2.77604e-05	1.33262	0.000252217	0.000226382	0.231772	-2.10922
3237					196.8	314.055			4.17716e-05	2.41386e-05	1.07594	0.000472791	0.000393614	1.73049	0.791181
3240					196.831	277.093			0.000455668	2.09149e-06	2.27835	4.69238e-20	3.68942e-18	217.868	7.76731
3246					197.014	127.04			0.000151797	1.8789e-05	1.44019	8.24386e-17	1.65662e-15	8.07903	3.01418
3256					197.824	231.045			3.09007e-05	9.48485e-06	1.35629	5.23295e-06	7.35296e-06	3.2579	1.70394
3258					197.917	507.369			5.02753e-06	2.228e-05	1.69744	9.94282e-11	5.57538e-10	0.225652	-2.14783
3261					197.931	194.075			9.42719e-05	5.79204e-06	1.0433	4.05735e-09	1.44192e-08	16.2761	4.02468
3265					198.081	360.197			5.54089e-06	1.32273e-05	1.55036	4.08198e-07	7.94317e-07	0.418898	-1.25533
3266					198.142	254.103			8.80382e-05	2.25263e-05	1.50567	1.23898e-06	2.09994e-06	3.90825	1.96652
3272					198.852	379.213			5.80463e-06	1.21813e-05	1.50181	2.97179e-05	3.40939e-05	0.47652	-1.06939
3273			Boscalid	6.53061	198.949	344.216			4.96067e-06	1.21016e-05	1.61836	2.46868e-08	7.02248e-08	0.409919	-1.28659
3276			Phosphoenolpyruvate	6.1135	199.03	169.05			3.81875e-05	1.15412e-05	1.47558	4.53365e-14	5.30234e-13	3.30881	1.72631
3280					199.235	461.291			1.25849e-05	2.21259e-05	1.33082	7.90452e-07	1.41929e-06	0.568784	-0.814047
3282					199.375	284.063			3.871e-05	4.18146e-06	1.96719	1.71084e-16	3.18258e-15	9.25755	3.21063
3284					199.385	174.023			7.4463e-06	1.53685e-05	1.48444	3.03201e-08	8.39253e-08	0.484517	-1.04538
3285					199.456	258.047			1.47674e-05	2.32524e-06	1.68553	2.32769e-15	3.45303e-14	6.35093	2.66697
3288					199.998	259.04			5.24515e-05	7.16765e-06	1.47035	8.02063e-16	1.30848e-14	7.31782	2.87141
3290					200.19	257.043			0.000186869	5.59429e-06	2.00924	1.00364e-18	4.05407e-17	33.4034	5.06192
3292					200.24	320.099			9.3526e-06	2.49065e-06	1.45435	2.16835e-10	1.10528e-09	3.75508	1.90884
3294					200.288	307.104			2.44353e-05	4.60268e-06	1.88228	1.65374e-07	3.61928e-07	5.30893	2.40842
3295			(1E,3E)-4-Hydroxybuta-1,3-diene-1,2,4-tricarboxylate	14.7508	200.291	203.129			8.68409e-06	1.87584e-05	1.83722	1.38824e-08	4.22081e-08	0.462945	-1.11109
3306					201.181	361.081			1.49096e-05	3.25979e-06	1.3681	5.4275e-06	7.58818e-06	4.5738	2.19339
3312					201.355	417.108			5.29936e-06	2.49381e-07	1.93579	6.06764e-07	1.12752e-06	21.25	4.40939
3321					202.563	207.051			8.17033e-05	1.13513e-05	1.9986	1.72039e-12	1.5317e-11	7.19769	2.84753
3322					202.569	226.116			2.97202e-06	8.74253e-06	1.30401	7.16253e-06	9.66223e-06	0.33995	-1.55661
3333					203.646	325.174			3.23007e-06	6.93845e-06	1.33116	1.86718e-06	3.01003e-06	0.465531	-1.10305
3334			3,5-Dinitro-4-hydroxyphenylpyruvate	-16.9594	203.649	271.155			2.53863e-06	1.00942e-05	1.67227	4.17109e-13	4.14553e-12	0.251495	-1.9914
3335					203.664	354.247			7.25724e-07	2.17395e-06	1.66469	7.84312e-10	3.50867e-09	0.333827	-1.58283
3337					203.712	337.114			0.000322	1.44773e-05	2.1215	5.33331e-19	2.65016e-17	22.2417	4.47519
3338			5-Phosphonooxy-L-lysine	-11.5207	203.766	243.171			0.000307382	0.000585599	1.45348	4.14082e-06	5.98854e-06	0.524901	-0.929883
3339			Bretylium	16.1113	203.771	244.175			3.756e-05	7.38396e-05	1.46782	5.06821e-06	7.15193e-06	0.50867	-0.975197
3341					203.799	249.098			2.20576e-05	5.06762e-06	1.75561	1.53424e-15	2.3577e-14	4.35266	2.1219
3343					204.229	323.098			1.29952e-05	7.95681e-06	1.19623	0.000958025	0.000744134	1.63322	0.707719
3344					204.481	338.118			4.3048e-05	3.03277e-06	1.95911	3.31571e-18	1.03037e-16	14.1943	3.82724
3346					204.524	285.207			6.00993e-06	1.81399e-05	1.02243	2.50676e-06	3.88537e-06	0.331311	-1.59374
3347					204.528	411.151			2.59557e-05	8.35979e-07	1.30064	4.54523e-07	8.72015e-07	31.0483	4.95644
3350					204.696	376.125			1.07782e-05	3.63451e-07	1.95813	5.48284e-13	5.30928e-12	29.6551	4.89021
3351					204.702	314.073			4.82849e-05	5.25488e-06	1.81335	1.21168e-12	1.10381e-11	9.18859	3.19984
3356					204.744	340.089			7.28509e-05	7.33731e-06	1.96623	3.02468e-19	1.76556e-17	9.92883	3.31162
3364					205.16	459.151			2.34146e-05	1.80434e-06	1.31794	0.000527794	0.000434569	12.9768	3.69787
3366			4,4',6,6'-Tetranitro-2,2'-azoxytoluene	21.7955	205.422	407.28			0.000105268	0.000202355	1.63797	4.09801e-05	4.51459e-05	0.520213	-0.942824
3373					205.835	371.244			2.55177e-06	9.58135e-06	1.7331	8.63965e-10	3.82307e-09	0.266327	-1.90873
3374			Dichlofenthion	19.5101	205.843	316.167			1.57505e-05	2.40096e-05	1.20781	0.0187068	0.0105707	0.656009	-0.608212
3378					206.337	303.218			2.82151e-06	6.01059e-06	1.03493	0.000647113	0.00052225	0.469423	-1.09104
3396					207.519	228.132			2.70819e-06	9.33924e-06	1.13475	1.37852e-06	2.30097e-06	0.289979	-1.78598
3397					207.661	262.131			8.42404e-06	1.31627e-05	1.18833	0.00287845	0.00200456	0.639994	-0.64387
3399			Benoxacor	15.8611	208.006	261.128			4.48799e-05	8.30908e-05	1.21947	2.5068e-06	3.88542e-06	0.540131	-0.888619
3400					208.028	288.088			4.87846e-05	1.42759e-05	1.12838	0.0128466	0.00760727	3.41727	1.77285
3404					208.16	329.228			3.73275e-06	7.24823e-06	1.4677	4.63761e-05	5.01504e-05	0.514988	-0.95739
3405					208.196	328.224			3.27881e-05	5.06725e-05	1.17939	0.0134874	0.00794291	0.647058	-0.628033
3420					209.299	441.241			3.75356e-05	8.50927e-05	1.06892	0.00324626	0.00223098	0.441115	-1.18077
3423					209.34	341.17			3.90378e-06	8.89601e-06	1.15965	0.0053931	0.00350652	0.438823	-1.18829
3426					209.381	443.238			1.17764e-05	2.59887e-05	1.36585	0.00345338	0.00235587	0.453137	-1.14198
3437					210.003	466.326			2.4267e-05	3.69947e-05	1.13761	0.0122926	0.00731702	0.655958	-0.608325
3438					210.112	406.268			0.000501046	0.000921527	1.0076	0.0131649	0.00777444	0.543713	-0.879083
3439			Disodium malate	-14.2553	210.152	179.056			0.000130629	6.91742e-06	1.09899	8.16816e-08	1.93807e-07	18.8841	4.2391
3442					210.274	545.323			1.96025e-06	3.32013e-06	1.1078	0.0336063	0.0176644	0.590413	-0.760204
3444			4-Hydroxycyclophosphamide	-16.1917	210.308	278.088			1.70992e-05	1.2127e-06	1.86134	1.29222e-11	9.47999e-11	14.1001	3.81763
3445					210.309	465.322			8.82032e-05	0.00014307	1.07865	0.0044677	0.00296503	0.616505	-0.697816
3451					210.386	215.033			0.000260129	3.24759e-06	1.46018	6.83907e-09	2.30416e-08	80.0992	6.32372
3452					210.386	242.052			3.26685e-05	6.13409e-06	1.42236	1.12169e-07	2.57398e-07	5.32574	2.41298
3453					210.387	372.066			2.98559e-06	1.02626e-06	1.13406	0.00853558	0.00528567	2.9092	1.54062
3454					210.399	346.181			2.63111e-06	6.06037e-06	1.60003	2.31262e-08	6.63793e-08	0.43415	-1.20373
3455			4,4',6,6'-Tetranitro-2,2'-azoxytoluene	0.017206	210.402	407.271			8.21979e-05	0.000147738	1.45605	0.00167928	0.00123469	0.556378	-0.845864
3459					210.476	71.013			3.71815e-05	7.44615e-06	1.72125	3.7064e-09	1.33274e-08	4.99339	2.32002
3464					211.353	403.271			3.26791e-05	8.98712e-05	1.71326	1.31788e-09	5.49203e-09	0.363621	-1.45949
3468					211.443	347.098			1.39845e-05	1.82813e-06	1.63601	1.59737e-17	3.8941e-16	7.64966	2.9354
3470					211.487	287.077			6.9516e-05	1.4754e-05	1.91812	3.84898e-14	4.55658e-13	4.71167	2.23624
3475					211.547	323.054			2.88516e-05	4.42834e-06	1.94082	8.77408e-19	3.70756e-17	6.51522	2.70381
3482			Pyrazoxyfen	18.8835	211.697	404.273			5.75355e-06	1.67311e-05	1.60028	1.58686e-08	4.76374e-08	0.343883	-1.54001
3484					211.95	158.082			3.92158e-05	7.33948e-05	1.53577	0.000109398	0.000107172	0.534313	-0.904244
3486			Perflutren	19.7612	212.358	189.03			1.08918e-05	1.80578e-05	1.23915	2.54967e-05	2.97121e-05	0.603165	-0.729374
3489			Captafol	13.5342	212.437	350.073			8.49068e-06	5.50427e-07	1.87478	9.44573e-16	1.52168e-14	15.4256	3.94726
3494					212.622	145.04			7.81698e-06	1.89347e-05	1.48498	7.29559e-08	1.75095e-07	0.41284	-1.27635
3504					212.792	197.068			6.86125e-06	4.73822e-05	1.90823	9.16393e-05	9.15268e-05	0.144806	-2.7878
3509					213.048	249.099			5.75108e-06	3.40944e-06	1.19904	5.3007e-05	5.63764e-05	1.68681	0.754298
3519					214.859	295.155			2.21371e-06	1.22767e-05	1.01439	0.00621571	0.00398387	0.180318	-2.47138
3523			2-(sulfooxy)butanoic acid	-8.53255	214.926	185.166			6.25699e-06	1.29209e-05	1.16341	1.4719e-05	1.82903e-05	0.484252	-1.04617
3524					214.937	306.091			2.42928e-05	8.00465e-06	1.54634	1.19731e-08	3.73789e-08	3.03483	1.60162
3525					214.987	229.156			0.000316267	0.00065381	1.56637	3.09621e-07	6.26011e-07	0.48373	-1.04773
3526					214.99	230.159			3.64097e-05	7.67209e-05	1.56137	3.46481e-07	6.87963e-07	0.474573	-1.0753
3527			3-oxobrimonidine	4.83627	214.992	311.159			2.3532e-06	4.34591e-06	1.36548	1.21191e-05	1.54386e-05	0.541474	-0.885036
3528					214.992	341.065			0.000133341	9.00171e-06	2.13408	3.12888e-18	9.8491e-17	14.8128	3.88877
3531					215.04	305.088			0.000170302	1.65031e-05	1.9173	8.30206e-17	1.66632e-15	10.3194	3.36728
3536					215.616	342.068			1.71145e-05	1.67811e-06	1.93422	4.54227e-18	1.33787e-16	10.1987	3.35031
3537					215.953	368.084			7.35605e-05	3.77299e-06	2.11437	1.57483e-18	5.85542e-17	19.4966	4.28515
3539					216.137	174.077			1.51437e-06	1.82834e-05	1.16048	0.000228047	0.000206889	0.0828277	-3.59374
3542			Thiadiazolidinone	-4.60963	216.264	327.218			4.21526e-06	1.19175e-05	1.68053	4.85924e-10	2.26698e-09	0.353703	-1.49939
3547					217.179	226.072			5.84462e-06	1.16229e-05	1.00823	0.000124818	0.00012052	0.502854	-0.991789
3558			3,4-Hexahydroxydiphenoylarabinose	-17.473	217.406	453.322			6.8558e-06	1.69414e-05	1.66024	2.88111e-10	1.41688e-09	0.404677	-1.30516
3566					218.327	267.064			2.20597e-05	4.53575e-06	1.73107	7.47133e-12	5.81343e-11	4.86352	2.282
3569					218.381	294.083			5.24698e-06	2.50705e-06	1.32021	1.62275e-06	2.66148e-06	2.09289	1.0655
3574					218.53	139.059			2.61056e-06	6.23019e-06	1.90306	4.66197e-07	8.91882e-07	0.419017	-1.25492
3576					218.541	443.288			2.15979e-06	5.14101e-06	1.27228	0.000327048	0.000284923	0.42011	-1.25116
3580					218.676	224.056			2.67361e-06	7.10326e-06	1.35214	3.21502e-06	4.79472e-06	0.376393	-1.40969
3582					218.969	138.056			8.33558e-05	0.000118563	1.18393	0.000258969	0.000231753	0.703052	-0.508296
3584					219.165	507.369			3.38242e-06	1.95747e-05	1.70284	2.03583e-09	7.97366e-09	0.172795	-2.53286
3586					219.415	479.338			7.7371e-06	2.18263e-05	1.77013	4.5437e-07	8.71763e-07	0.354486	-1.4962
3590					219.986	186.023			8.50623e-06	1.98536e-05	1.3371	5.72838e-08	1.43189e-07	0.428448	-1.22281
3591					220.018	198.077			2.02152e-05	7.91683e-05	1.45395	0.000110214	0.000107888	0.255345	-1.96948
3593					220.426	365.109			8.43799e-06	1.0186e-06	1.77791	3.61703e-09	1.30453e-08	8.28387	3.0503
3598			Oxadiazon	10.2242	220.624	346.232			1.9025e-06	5.22478e-06	1.73107	2.88096e-08	8.03248e-08	0.364131	-1.45747
3602			Boscalid	15.1648	220.686	344.219			1.1412e-05	2.90948e-05	1.85233	4.07559e-09	1.44752e-08	0.392236	-1.35021
3606					220.763	284.062			1.19049e-05	4.16084e-06	1.62314	4.54865e-13	4.48299e-12	2.86118	1.51661
3608					220.81	239.033			2.29273e-05	2.77504e-06	1.63257	1.71351e-14	2.13691e-13	8.26197	3.04649
3616					221.418	238.072			4.31113e-06	2.28097e-05	1.37101	0.000278666	0.000247269	0.189004	-2.40351
3618					221.802	364.188			5.50653e-06	1.09726e-05	1.53838	1.11964e-06	1.9264e-06	0.501844	-0.99469
3620					221.805	300.193			1.7907e-05	3.34422e-05	1.44559	1.59561e-06	2.62203e-06	0.53546	-0.90115
3624					221.867	266.052			6.29882e-06	3.24267e-06	1.37269	0.0112321	0.0067597	1.94248	0.957901
3632					222.96	303.135			8.34739e-06	1.41481e-05	1.00563	0.000545049	0.000447232	0.589999	-0.761215
3633					222.972	249.098			2.26807e-05	2.89971e-06	1.94849	5.49967e-18	1.58449e-16	7.8217	2.96748
3634					222.984	285.075			9.33503e-06	2.17775e-06	1.47234	5.50379e-14	6.32872e-13	4.28656	2.09982
3635			Linuron	0.905602	223.054	250.101			2.26401e-06	1.34594e-06	1.26157	1.62826e-05	1.99569e-05	1.6821	0.750265
3640			Xanthosine 5'-phosphate	-11.5814	224.063	365.208			1.66239e-06	3.92571e-06	2.00471	0.0119161	0.00712056	0.423462	-1.2397
3648					224.648	493.317			4.49239e-06	1.34513e-05	1.91418	2.0649e-09	8.07238e-09	0.333974	-1.58219
3650					224.742	362.176			1.24977e-06	4.49061e-06	2.00979	8.55257e-10	3.78903e-09	0.278306	-1.84525
3655					225.231	399.262			3.1411e-06	4.94756e-06	1.2061	0.0100087	0.00610128	0.634879	-0.655446
3656					225.241	158.082			3.60421e-05	5.80117e-05	1.27499	0.0323221	0.0170731	0.621291	-0.68666
3657					225.27	410.347			1.90234e-06	5.74387e-06	1.5707	0.00719706	0.00453645	0.331195	-1.59425
3660			4-Glutathionyl cyclophosphamide	-17.2941	225.467	567.391			9.08131e-07	3.59271e-06	1.61947	1.42301e-09	5.85125e-09	0.25277	-1.9841
3664			NS 1619	13.7456	226.101	363.239			1.11327e-06	3.23885e-06	1.62343	2.8704e-09	1.06728e-08	0.343724	-1.54068
3666					226.151	248.077			2.36103e-06	5.08758e-06	1.14154	5.42347e-05	5.75347e-05	0.464077	-1.10756
3667					226.192	337.114			9.40008e-05	7.55773e-06	2.10337	2.14694e-19	1.34237e-17	12.4377	3.63665
3668					226.304	494.321			9.71035e-07	3.16603e-06	1.45104	6.28736e-08	1.54141e-07	0.306705	-1.70508
3670					226.342	313.07			0.00012419	7.72836e-06	2.11615	6.20005e-19	2.92141e-17	16.0694	4.00624
3675			2-Amino-4-hydroxy-6-(D-erythro-1,2,3-trihydroxypropyl)-7,8-dihydropteridine	-6.40856	226.363	256.236			1.42692e-05	1.96473e-05	1.19279	0.000114779	0.000111874	0.726268	-0.461426
3677					226.37	277.093			0.000117066	2.69073e-06	2.18288	2.98762e-20	2.57756e-18	43.5072	5.44318
3679					226.376	314.073			1.59026e-05	2.51443e-06	1.90484	2.52565e-16	4.51991e-15	6.32454	2.66096
3680					226.378	340.089			5.22265e-05	1.26633e-06	2.10953	5.63246e-19	2.74589e-17	41.2423	5.36605
3685					226.559	221.067			4.8763e-05	4.53831e-06	1.70847	3.75188e-18	1.1321e-16	10.7447	3.42556
3686					226.708	254.067			2.25057e-06	6.43179e-06	1.25094	3.39053e-06	5.01753e-06	0.349913	-1.51493
3689			2-(Formamido)-N1-(5'-phosphoribosyl)acetamidine	-1.43592	227.192	314.209			2.13865e-05	4.76443e-05	1.65709	1.20479e-08	3.75722e-08	0.448878	-1.1556
3690					227.208	533.359			1.65239e-06	3.71782e-06	1.42135	3.53991e-06	5.20777e-06	0.444451	-1.1699
3696					227.501	495.332			5.54981e-06	2.11773e-05	1.90657	1.93034e-09	7.61227e-09	0.262064	-1.93201
3698					227.518	147.066			4.03897e-05	1.15171e-05	1.10621	1.80769e-07	3.91436e-07	3.50695	1.81022
3701					227.527	409.287			2.83539e-05	4.68998e-05	1.06943	0.0238104	0.0130497	0.604564	-0.726033
3704					228.001	318.15			1.21186e-06	2.32696e-06	1.39376	5.20152e-06	7.31474e-06	0.52079	-0.941225
3706			3,5-Dinitroguaiacol	1.81168	228.104	215.14			9.40936e-05	0.000198046	1.51741	2.27737e-06	3.5791e-06	0.475109	-1.07367
3708					228.154	488.24			3.9615e-06	8.93762e-06	1.09869	0.000135968	0.000129935	0.443239	-1.17384
3709					228.234	216.143			9.05122e-06	1.91838e-05	1.44343	4.00647e-06	5.8153e-06	0.471815	-1.08371
3712					228.391	242.22			6.77981e-06	1.1222e-05	1.14577	1.52819e-05	1.88894e-05	0.604153	-0.727013
3715					228.64	439.266			0.000137429	0.000244564	1.02818	4.61912e-07	8.84595e-07	0.561936	-0.831522
3717					228.648	368.19			2.16031e-06	8.09112e-06	1.3119	2.12251e-05	2.52197e-05	0.266997	-1.9051
3729					229.786	273.171			7.43808e-06	1.85822e-05	1.35744	2.39965e-10	1.2063e-09	0.400279	-1.32092
3730			3-(ADP)-glycerate	2.50878	229.787	516.272			1.28408e-06	4.04791e-06	1.15717	8.39504e-06	1.11112e-05	0.31722	-1.65645
3731					229.79	212.056			2.24091e-06	6.41721e-06	1.08247	2.68423e-09	1.00912e-08	0.349204	-1.51786
3733					229.809	343.213			1.58388e-05	4.2768e-05	1.77115	2.27127e-05	2.67508e-05	0.370342	-1.43307
3735					229.921	322.078			6.96194e-06	1.14546e-06	1.5825	2.56088e-12	2.20804e-11	6.07784	2.60356
3737					230.023	200.056			6.98779e-06	1.63976e-05	1.00607	0.000173473	0.000161892	0.426148	-1.23058
3738					230.042	515.268			5.10705e-06	1.5192e-05	1.26167	4.68841e-06	6.68185e-06	0.336166	-1.57275
3741					230.61	448.307			6.79501e-05	0.00023803	1.1901	0.0423358	0.0215817	0.285469	-1.80859
3742					230.708	425.25			1.46823e-05	2.51817e-05	1.17712	3.3553e-07	6.69791e-07	0.583053	-0.778302
3764					232.078	486.224			2.01518e-06	3.78981e-06	1.16076	0.00319811	0.00220168	0.531738	-0.911212
3766					232.079	153.03			3.69487e-06	6.87229e-06	1.18274	1.32846e-05	1.67345e-05	0.537647	-0.89527
3767			Chloramphenicol 3-acetate	2.99466	232.079	366.174			1.34987e-06	7.30261e-06	1.522	0.0300401	0.0160078	0.184847	-2.43559
3768					232.08	123.028			2.11376e-05	3.3482e-05	1.30086	1.92769e-05	2.31731e-05	0.631314	-0.66357
3770					232.168	370.099			1.13597e-05	1.24046e-06	1.90371	9.4737e-13	8.7541e-12	9.15762	3.19497
3772					232.228	307.104			9.17831e-06	1.28801e-06	1.76932	3.3993e-16	5.89793e-15	7.12594	2.83308
3773					232.238	431.28			1.27933e-06	2.96992e-06	1.67914	1.00325e-10	5.61836e-10	0.430762	-1.21504
3790					234.374	303.05			2.88646e-06	4.92561e-06	1.25324	0.000224074	0.000203645	0.58601	-0.771003
3794					234.42	435.152			9.52335e-07	1.58937e-06	1.01389	0.000242565	0.000218648	0.599191	-0.738913
3795					234.429	274.174			1.23775e-06	3.02352e-06	1.55119	4.60291e-05	4.98324e-05	0.409374	-1.28851
3804					236.012	330.203			3.30052e-05	6.71169e-05	1.56253	1.70853e-06	2.78518e-06	0.491756	-1.02398
3805					236.057	342.068			1.72707e-05	1.21335e-06	2.15976	4.69995e-19	2.43478e-17	14.2339	3.83125
3806					236.135	343.061			3.43246e-05	2.14512e-06	1.9807	7.85323e-18	2.16584e-16	16.0013	4.00011
3807					236.168	369.087			1.24356e-05	1.52536e-06	1.88555	2.51466e-18	8.26788e-17	8.15257	3.02725
3808					236.204	368.084			0.000100446	1.93378e-06	2.22793	1.50445e-20	1.41797e-18	51.943	5.69886
3810					237.274	395.12			7.78942e-06	8.43855e-07	1.71947	4.20831e-09	1.4881e-08	9.23076	3.20645
3812					237.406	140.071			4.09653e-06	1.45541e-05	1.25063	1.67382e-07	3.65752e-07	0.281469	-1.82895
3816					237.699	89.0236			0.010979	0.000383333	1.5721	2.32791e-07	4.8931e-07	28.6408	4.84
3817					237.722	90.027			0.000436631	1.19235e-05	1.5897	2.72303e-07	5.60937e-07	36.6192	5.19453
3818					237.76	91.0279			8.84327e-05	2.67704e-06	1.3971	3.13063e-07	6.31891e-07	33.0337	5.04587
3824					237.843	87.0081			5.37853e-05	2.23262e-05	1.2016	1.34316e-07	3.01452e-07	2.40907	1.26848
3826					237.931	184.061			7.03584e-05	0.00025493	1.67866	1.32064e-09	5.5016e-09	0.275991	-1.85731
3831			PQQ	-19.8959	238.728	331.207			4.13915e-06	9.0958e-06	1.39609	1.69293e-05	2.0645e-05	0.455061	-1.13587
3832			Thiadiazolidinone	-4.69056	238.925	327.218			2.22598e-06	1.08562e-05	1.64219	0.00051289	0.000423561	0.205042	-2.28601
3833					238.948	154.051			6.31239e-06	1.01466e-05	1.39334	6.73017e-11	3.96074e-10	0.622121	-0.684733
3835					239.601	334.177			3.77669e-06	8.08765e-06	1.30471	1.70178e-06	2.7755e-06	0.46697	-1.0986
3840					240.466	214.072			5.45061e-06	2.15485e-05	1.2121	5.86664e-08	1.45937e-07	0.252945	-1.9831
3849					241.144	224.056			1.24921e-06	3.8736e-06	1.20204	1.95684e-08	5.73937e-08	0.322492	-1.63266
3856					241.602	235.082			1.01847e-05	3.30945e-06	1.51514	1.49884e-10	7.96627e-10	3.07747	1.62174
3865			Bis(1L-myo-inositol)-3,1'-phosphate 1-phosphate	9.33625	242.26	503.268			6.85274e-06	1.04914e-05	1.20206	0.0161149	0.00928147	0.653174	-0.614461
3883			Validamine 7-phosphate	-24.6505	242.528	258.179			2.28372e-06	5.86182e-06	1.0422	8.76097e-05	8.79871e-05	0.389593	-1.35996
3886					242.682	539.359			1.36768e-06	5.91732e-06	1.75132	1.50268e-07	3.32771e-07	0.231132	-2.11321
3889					242.756	254.067			1.47769e-06	7.63197e-06	1.5244	7.56931e-09	2.52148e-08	0.193619	-2.36871
3890			Chloropropylate	11.7123	242.93	340.224			2.03713e-06	4.09811e-06	1.34657	0.0107685	0.00651219	0.497091	-1.00842
3892					242.973	238.072			1.97808e-06	1.1668e-05	1.61455	6.66464e-05	6.89769e-05	0.16953	-2.56039
3896			6-Deoxy-6-sulfo-D-fructose 1-phosphate	-15.1594	243.249	325.202			1.63344e-06	3.70797e-06	1.345	4.97607e-05	5.33352e-05	0.440523	-1.18271
3901					243.81	350.172			2.58008e-06	5.84922e-06	1.5263	1.32206e-06	2.22011e-06	0.441099	-1.18083
3912					245.869	387.239			1.65041e-06	5.34907e-06	1.79432	0.000320627	0.000280005	0.308542	-1.69646
3916					246.111	465.322			1.78277e-05	3.31064e-05	1.2846	0.000235431	0.000212889	0.538498	-0.892986
3918					246.503	466.326			4.79018e-06	8.67751e-06	1.01448	0.000719333	0.000574502	0.552022	-0.857202
3922					247.429	301.196			3.47306e-06	8.08255e-06	1.55134	2.33915e-08	6.70381e-08	0.429698	-1.2186
3924					247.487	300.193			2.72736e-05	5.69341e-05	1.60065	3.43147e-07	6.82453e-07	0.479038	-1.06179
3932					248.322	321.147			1.50207e-05	3.20644e-05	1.08975	4.37339e-05	4.7716e-05	0.468454	-1.09402
3935					248.639	348.166			7.21491e-06	1.75785e-05	1.19667	9.85162e-09	3.17157e-08	0.41044	-1.28476
3939			D-myo-Inositol 1,2-cyclic phosphate	-16.5043	248.86	243.124			1.8177e-06	6.53527e-06	1.44451	9.4824e-09	3.06938e-08	0.278137	-1.84613
3940					248.977	380.146			9.3606e-06	1.75525e-05	1.14024	0.000131881	0.000126507	0.533291	-0.907005
3949			Bluensidine 6-phosphate	15.179	249.19	345.228			4.85122e-06	1.52027e-05	1.97461	8.64715e-11	4.94155e-10	0.319102	-1.64791
3950					249.274	384.203			1.66435e-06	4.63645e-06	1.21029	2.32756e-05	2.73505e-05	0.358972	-1.47806
3953			Endothal-disodium	8.36108	249.341	231.135			2.90896e-05	6.17409e-05	1.22179	1.05679e-06	1.83288e-06	0.471156	-1.08572
3956					249.896	363.182			1.17103e-06	5.86741e-06	1.6486	0.023353	0.0128327	0.199583	-2.32494
3960					250.184	316.188			2.16962e-05	4.80392e-05	1.71186	1.24065e-06	2.10233e-06	0.451636	-1.14677
3961					250.281	415.256			2.05988e-06	6.73833e-06	1.73837	3.48505e-06	5.13775e-06	0.305695	-1.70983
3963					250.404	469.317			1.97687e-06	7.89266e-06	1.66184	3.32846e-07	6.65308e-07	0.25047	-1.99729
3964					250.438	296.073			1.57404e-05	5.47636e-06	1.12182	2.95335e-05	3.39053e-05	2.87425	1.52319
3965					250.538	332.162			8.50684e-07	1.64866e-06	1.40176	4.15705e-05	4.57011e-05	0.515986	-0.954597
3967					250.787	357.215			5.53031e-06	1.76862e-05	1.77187	1.37371e-09	5.684e-09	0.31269	-1.67719
3970					251.225	267.093			2.76009e-06	8.3979e-06	1.18407	9.77738e-06	1.27443e-05	0.328664	-1.60531
3973			Dicloxacillin	-1.83869	251.474	471.333			1.17804e-06	3.95726e-06	1.51827	6.65489e-08	1.61576e-07	0.297691	-1.74811
3974			alpha-D-Ribose 1,2-cyclic phosphate 5-phosphate	21.0757	251.608	293.088			9.10693e-06	1.54784e-06	1.88311	5.23136e-15	6.97737e-14	5.88364	2.55671
3975					251.887	233.067			1.17249e-05	4.56914e-06	1.64204	3.88035e-08	1.03715e-07	2.5661	1.35958
3979					252.458	157.087			7.82006e-05	0.000137666	1.06588	0.00222201	0.00158692	0.568046	-0.815919
3980					252.569	230.14			6.26393e-06	1.47764e-05	1.44225	2.28018e-05	2.68416e-05	0.423915	-1.23815
3981					252.611	386.094			0.000102917	5.53296e-06	2.21908	5.83847e-21	8.32358e-19	18.6007	4.21729
3983					252.691	360.078			1.44817e-05	6.05503e-07	2.17715	9.77032e-21	1.07881e-18	23.9168	4.57995
3984					252.715	359.075			0.000120353	4.59175e-06	2.14922	1.1399e-20	1.15112e-18	26.2106	4.71208
3985					252.759	361.073			3.94178e-05	6.28898e-06	1.97516	1.90991e-14	2.35757e-13	6.26776	2.64795
3987					252.886	362.076			4.10893e-06	7.6265e-07	1.9832	1.9885e-14	2.44461e-13	5.3877	2.42967
4004			2-Methyl-1,4-naphthalenediol bis(dihydrogen phosphate)	-4.63437	254.275	335.161			1.41877e-05	2.4104e-05	1.10761	0.00127069	0.000960396	0.588603	-0.764634
4005					254.284	224.093			1.26732e-06	2.20975e-06	1.27279	1.09513e-08	3.46946e-08	0.573513	-0.802102
4008					254.805	328.089			5.30997e-06	2.16447e-06	1.53541	3.78224e-09	1.35655e-08	2.45324	1.29469
4011					254.893	301.166			4.65993e-06	1.06477e-05	1.5736	0.00982562	0.00600128	0.437646	-1.19217
4012					255.041	387.098			1.20506e-05	1.90268e-06	1.81396	1.59813e-17	3.89553e-16	6.33352	2.66301
4024					256.498	229.098			2.71417e-05	0.000117648	1.29186	1.36486e-06	2.28151e-06	0.230704	-2.11589
4026			2-Pyrone-4,6-dicarboxylate	-11.916	256.671	185.108			3.04709e-06	6.18362e-06	1.42175	2.27019e-05	2.67397e-05	0.492768	-1.02102
4029					256.879	230.101			4.34547e-06	1.52902e-05	1.24135	1.28471e-05	1.62514e-05	0.284199	-1.81503
4032					257.211	330.167			4.68999e-07	1.7197e-06	1.12847	0.000154179	0.000145609	0.272721	-1.8745
4034					257.473	214.072			2.0994e-06	5.35049e-06	1.18591	4.17473e-08	1.10365e-07	0.392374	-1.3497
4036			Polixetonium chloride	16.3811	257.936	326.209			1.88941e-06	3.72987e-06	1.23943	0.00093971	0.000731281	0.506561	-0.981192
4037			Carmustine	-5.96426	258.028	215.056			9.81378e-06	1.79836e-05	1.2792	0.002539	0.00179019	0.545707	-0.873802
4040					258.728	380.183			1.96011e-06	3.66498e-06	1.24926	0.00013524	0.000129326	0.534821	-0.902871
4047					259.513	1039.62			2.4837e-07	5.60219e-07	1.04649	0.0242944	0.0132782	0.443344	-1.1735
4051					259.81	443.301			1.39717e-06	4.76975e-06	1.88966	1.09107e-05	1.40637e-05	0.292922	-1.77141
4053					259.934	370.099			1.72501e-05	8.33195e-07	2.05677	4.91708e-08	1.26508e-07	20.7036	4.37181
4055			O-Phospho-L-serine	-15.2512	260.409	186.077			2.49092e-05	4.90505e-05	1.17037	2.6966e-06	4.13253e-06	0.507827	-0.977591
4056					260.627	417.265			5.98891e-06	1.36141e-05	1.40635	2.31117e-09	8.89412e-09	0.439907	-1.18473
4058					260.736	418.268			1.41357e-06	3.49327e-06	1.62056	1.49417e-09	6.089e-09	0.404654	-1.30524
4059					260.784	358.099			8.85087e-06	2.14598e-06	1.71987	2.61883e-11	1.76959e-10	4.12439	2.04418
4061			5-Amino-6-(5'-phosphoribosylamino)uracil	-14.3937	260.863	355.213			6.17783e-07	2.06955e-06	1.76565	3.16313e-08	8.70089e-08	0.298511	-1.74414
4068					261.16	177.04			3.04264e-05	5.45756e-06	1.48568	0.0150801	0.0087614	5.57509	2.479
4072					261.421	505.328			9.16731e-07	1.9431e-06	1.49524	0.00249075	0.00175928	0.471787	-1.08379
4073			Disodium malate	-14.4797	261.599	179.056			4.55432e-05	7.52865e-06	1.53117	2.09738e-05	2.49584e-05	6.04932	2.59677
4078			Propyzamide	-21.253	262.351	257.13			1.16924e-05	2.78763e-05	1.79032	5.16193e-06	7.26651e-06	0.41944	-1.25346
4079					262.541	347.208			1.06806e-06	2.74009e-06	1.70323	5.40114e-07	1.0175e-06	0.389791	-1.35923
4080					262.568	318.146			5.60783e-06	1.6979e-05	1.57966	0.00429327	0.00286101	0.330281	-1.59823
4083					263.294	210.088			1.06874e-06	2.53859e-06	1.14648	2.08451e-07	4.43715e-07	0.420998	-1.24811
4087					264.258	528.344			1.73316e-06	3.36743e-06	1.39868	0.0160308	0.00923955	0.514684	-0.958241
4088					264.267	375.171			4.03107e-07	1.31618e-06	1.7194	1.75024e-06	2.84477e-06	0.30627	-1.70712
4090					264.485	598.357			1.16102e-06	5.15761e-06	1.53108	0.0124292	0.00738789	0.225108	-2.15131
4095					265.802	251.104			5.4995e-06	9.35077e-06	1.03279	1.16195e-05	1.4874e-05	0.588134	-0.765784
4096					265.852	294.131			6.86841e-07	1.42064e-06	1.54555	7.41566e-07	1.34266e-06	0.483474	-1.04849
4098					266.248	232.138			5.07318e-06	9.82204e-06	1.37987	3.82138e-06	5.57499e-06	0.516509	-0.953134
4100			CMP-2-aminoethylphosphote	-2.62965	266.293	431.251			9.36273e-07	2.6658e-06	1.67906	1.33792e-06	2.24293e-06	0.351217	-1.50957
4102			Glycerophosphoglycerol	-18.9525	266.525	247.155			6.92957e-06	1.60679e-05	1.20916	5.92185e-06	8.1754e-06	0.431269	-1.21334
4103			Endothal-disodium	8.33547	266.564	231.135			4.6605e-05	0.000101634	1.63471	1.66813e-07	3.6467e-07	0.458556	-1.12483
4105					266.649	277.093			2.52489e-05	1.19372e-06	2.0651	4.57019e-16	7.69197e-15	21.1514	4.40268
4116					267.808	401.241			1.50031e-06	3.36453e-06	1.62319	1.1844e-05	1.51284e-05	0.445918	-1.16515
4124					268.411	286.177			1.08287e-05	2.66546e-05	1.68515	1.92416e-07	4.13406e-07	0.406258	-1.29953
4126					268.562	419.208			6.71292e-07	3.98701e-06	1.88996	4.32503e-05	4.72682e-05	0.16837	-2.57029
4128					268.85	601.357			9.53776e-07	1.55994e-06	1.17569	0.0130695	0.00772446	0.611421	-0.709763
4129					268.878	309.083			8.77681e-05	7.55589e-06	1.02419	1.41228e-06	2.35156e-06	11.6159	3.53802
4130			5'-Phosphoribosylglycimide	-10.7251	269.011	287.181			1.73663e-06	4.79005e-06	1.06102	0.00156608	0.00115986	0.362549	-1.46375
4135					269.351	414.232			1.65342e-06	4.79081e-06	1.60887	4.22239e-09	1.49239e-08	0.345123	-1.53482
4137					269.933	288.181			1.16277e-06	4.9522e-06	1.3657	0.000983259	0.000761765	0.234798	-2.09051
4139					270.401	637.289			8.08617e-07	1.87111e-06	1.21299	0.00617624	0.00396125	0.432159	-1.21037
4143					270.739	302.172			1.01404e-05	1.74525e-05	1.51374	0.000383336	0.000327453	0.581031	-0.783313
4144					270.838	271.059			1.19172e-05	1.44076e-06	1.99833	1.34244e-18	5.15826e-17	8.2715	3.04815
4145			Ethacrynic acid	-23.2005	270.961	304.138			1.51115e-06	3.06086e-06	1.48613	2.11404e-05	2.51317e-05	0.493702	-1.01829
4146					271.153	117.055			0.0013805	0.000478372	1.13795	3.82072e-05	4.2507e-05	2.88583	1.52899
4149					271.412	118.058			7.69614e-05	2.58925e-05	1.05864	7.93147e-05	8.05757e-05	2.97234	1.5716
4151					271.48	483.255			1.73997e-06	3.77571e-06	1.1043	3.87725e-05	4.30493e-05	0.460834	-1.11768
4157					272.116	343.199			6.24051e-06	1.74413e-05	1.71374	1.31846e-08	4.04617e-08	0.3578	-1.48278
4167					272.821	283.078			8.37882e-05	0.000147698	1.15524	2.15894e-06	3.41761e-06	0.567293	-0.817834
4168			Cyclophosphamide	-16.4782	272.879	280.104			6.28574e-06	1.13354e-05	1.17561	4.08092e-05	4.49848e-05	0.554522	-0.850684
4170					272.998	495.332			8.75704e-06	2.91934e-05	1.66833	1.31422e-06	2.20881e-06	0.299966	-1.73713
4171					273.038	257.063			1.11533e-05	2.11988e-05	1.43151	4.17327e-05	4.58532e-05	0.526127	-0.926517
4187					274.422	329.234			3.69072e-06	1.38612e-05	1.56638	0.0121256	0.00723006	0.266263	-1.90908
4188					274.461	430.227			7.26134e-07	3.20308e-06	1.79607	3.52173e-07	6.97333e-07	0.226699	-2.14115
4197					275.561	328.221			1.21053e-06	2.68849e-06	1.28441	0.000245843	0.000221281	0.450265	-1.15115
4198					275.762	215.033			0.000944384	3.88634e-05	1.59139	4.81243e-07	9.17769e-07	24.3001	4.60289
4204					275.916	242.052			0.00020772	9.59094e-06	1.8148	1.33316e-07	2.99506e-07	21.658	4.43683
4205			Thiadiazolidinone	-4.67434	275.918	327.218			7.15064e-06	1.34628e-05	1.29832	6.3298e-05	6.59454e-05	0.53114	-0.912835
4208					275.976	216.036			5.81499e-05	1.51835e-06	1.69099	1.78333e-06	2.89181e-06	38.298	5.2592
4211					276.219	180.059			1.95423e-05	3.82458e-06	1.0854	2.99132e-05	3.42934e-05	5.10967	2.35323
4214					276.442	71.013			6.49614e-05	5.71961e-06	1.70565	7.21236e-06	9.72189e-06	11.3577	3.50559
4216					276.458	366.109			1.26696e-05	4.8347e-07	1.96266	5.21811e-05	5.56072e-05	26.2056	4.7118
4218			NS 1619	13.8134	276.694	363.239			7.43026e-07	2.71823e-06	1.48683	0.000618567	0.000501311	0.273349	-1.87118
4219					276.821	113.024			0.000228779	3.10088e-05	1.57518	1.18189e-06	2.01758e-06	7.37787	2.88321
4221					277.116	399.275			4.16613e-07	3.14757e-06	1.70347	5.79496e-06	8.02609e-06	0.13236	-2.91746
4222					277.375	89.0236			0.000785701	7.76908e-05	1.54979	2.75235e-06	4.20406e-06	10.1132	3.33816
4223			6-Deoxy-6-sulfo-D-fructose 1-phosphate	-15.166	277.386	325.202			2.18773e-06	8.18708e-06	1.76436	6.02594e-09	2.05641e-08	0.267218	-1.90391
4225					277.466	369.104			6.26201e-05	1.07334e-06	1.83346	7.32881e-07	1.32908e-06	58.3415	5.86645
4226					277.988	360.078			7.24723e-06	4.6047e-06	1.18697	0.0153099	0.00887767	1.57388	0.654325
4228					278.349	359.075			6.27474e-05	3.74848e-05	1.07541	0.00457106	0.00302626	1.67394	0.743251
4230			(1S,3R)-3-(2,2-Dichloroethenyl)-2,2-dimethylcyclopropanecarboxylate	-0.0685694	278.57	210.077			9.6403e-07	1.88469e-06	1.31785	3.2956e-07	6.59802e-07	0.511505	-0.96718
4231					278.61	386.094			4.35878e-05	2.78556e-05	1.14362	0.00289964	0.00201777	1.56478	0.645956
4232					278.737	361.072			2.02642e-05	1.31642e-05	1.04866	0.0122464	0.00729296	1.53934	0.622312
4235					279.436	402.089			9.9796e-05	2.34464e-06	1.67161	1.16067e-07	2.65295e-07	42.5634	5.41154
4236					279.494	403.093			1.38957e-05	9.34304e-07	1.48166	2.82948e-06	4.30332e-06	14.8728	3.89461
4243			Tienilic acid	12.6403	280.312	332.183			3.60434e-06	9.44904e-06	1.72891	1.031e-08	3.2969e-08	0.381451	-1.39043
4244					280.56	429.178			2.25299e-07	9.04208e-07	1.58081	0.00394934	0.00265405	0.249168	-2.00481
4246					280.837	133.05			0.000204782	2.74985e-05	1.43361	0.0113432	0.00681866	7.44701	2.89666
4247					280.986	393.228			1.26419e-06	3.64232e-06	1.38001	1.19139e-07	2.71475e-07	0.347084	-1.52664
4248					280.989	161.045			0.000188642	6.60583e-05	1.39561	7.77662e-06	1.03911e-05	2.85569	1.51384
4250					281.135	347.125			8.57675e-05	1.81851e-06	1.45291	1.13144e-07	2.59379e-07	47.1636	5.5596
4252					281.377	229.072			1.79033e-06	4.85915e-06	1.1712	3.86977e-05	4.29776e-05	0.368444	-1.44048
4254					281.429	246.075			4.69307e-06	6.80597e-06	1.10818	0.0157167	0.00908242	0.689551	-0.536271
4257					281.462	322.061			8.77464e-06	1.29696e-05	1.0155	0.0161471	0.00929752	0.676557	-0.563716
4261					281.687	103.039			8.51852e-05	3.28877e-05	1.13417	2.94054e-05	3.37742e-05	2.59018	1.37305
4264			Flupropate	-20.7426	281.794	147.045			2.99517e-05	4.76075e-05	1.24686	0.0145609	0.00849699	0.629139	-0.668549
4271					282.404	252.099			2.596e-06	6.90638e-06	1.43277	8.5386e-08	2.01622e-07	0.375885	-1.41164
4274					282.704	373.082			2.15682e-05	6.40929e-07	1.92914	4.15109e-07	8.06049e-07	33.6514	5.0726
4280					283.266	158.082			6.19075e-05	0.000108186	1.09653	0.00387596	0.00261033	0.572234	-0.805323
4291					284.259	357.215			3.83382e-06	8.70997e-06	1.66351	2.19891e-06	3.47238e-06	0.440165	-1.18389
4293					284.473	214.072			3.01881e-06	8.39736e-06	1.36531	1.78857e-06	2.89924e-06	0.359495	-1.47596
4297					285.168	307.104			4.30217e-06	8.35761e-07	1.66206	6.82219e-13	6.49566e-12	5.14762	2.3639
4298					285.374	469.317			1.91077e-06	9.63537e-06	1.67663	2.21382e-05	2.61627e-05	0.198308	-2.33418
4300			N'-Phosphoguanidinoethyl methyl phosphate	-7.11907	285.564	278.115			3.79553e-06	5.92215e-06	1.18955	0.00186824	0.0013582	0.640904	-0.64182
4301					285.567	396.247			4.44605e-07	1.4416e-06	1.6294	4.6688e-08	1.21206e-07	0.308411	-1.69707
4302					285.571	343.062			3.88642e-06	7.82527e-07	1.66767	2.00582e-11	1.40076e-10	4.9665	2.31223
4305					285.621	341.065			1.87932e-05	3.91125e-06	1.90062	2.51799e-13	2.59846e-12	4.8049	2.26451
4307					285.661	368.084			1.41447e-05	1.9132e-06	1.99955	9.34629e-19	3.86852e-17	7.39322	2.8862
4309			Dicloxacillin sodium	-7.16541	285.693	511.327			1.9271e-06	7.23046e-06	1.70447	1.36086e-07	3.0489e-07	0.266525	-1.90766
4311					286.163	342.068			3.36844e-06	7.1908e-07	1.82863	8.46047e-17	1.69262e-15	4.68437	2.22786
4317					286.408	467.301			3.47928e-06	1.3869e-05	1.67536	1.05273e-06	1.82678e-06	0.250868	-1.995
4326					287.135	216.088			3.37446e-06	9.03042e-06	1.48929	6.20861e-07	1.15041e-06	0.373677	-1.42014
4328					287.215	413.255			1.04187e-06	3.3789e-06	1.60669	6.4076e-07	1.18263e-06	0.308347	-1.69737
4329					287.353	217.119			7.07261e-05	0.00015574	1.56185	5.50936e-07	1.03557e-06	0.454129	-1.13882
4331					287.49	331.08			5.74026e-05	2.40825e-06	2.21988	2.6586e-15	3.88775e-14	23.8358	4.57506
4332					287.797	439.27			1.97817e-06	7.32067e-06	1.54115	1.6019e-07	3.51999e-07	0.270217	-1.88781
4336			Sodium citrate	-10.9307	288.479	295.104			1.94165e-05	8.3951e-07	2.06437	1.32804e-17	3.36713e-16	23.1284	4.53159
4341					289.39	438.209			1.63003e-06	3.1125e-06	1.12178	0.0221759	0.0122688	0.523704	-0.933178
4346					289.942	293.124			1.56935e-05	2.58295e-06	1.69759	0.000461169	0.000384884	6.0758	2.60307
4349					290.745	284.082			5.68824e-06	1.08202e-05	1.12484	5.97086e-06	8.23282e-06	0.525707	-0.92767
4351			Eudistomin G	-18.5312	291.089	315.181			1.27258e-06	3.67259e-06	1.08769	0.000825195	0.000650603	0.346507	-1.52904
4352					291.199	258.056			3.72806e-05	6.68366e-05	1.1122	5.24525e-05	5.58602e-05	0.557787	-0.842213
4353					291.258	283.078			7.9754e-05	0.000139046	1.07046	1.19743e-05	1.52755e-05	0.573581	-0.801931
4357					292.036	296.107			4.31063e-06	1.57009e-06	1.56151	0.00595971	0.00383664	2.74547	1.45705
4360					292.339	256.059			0.000114023	0.000209959	1.12294	2.47625e-05	2.89357e-05	0.543071	-0.880787
4361					292.44	436.224			1.79978e-06	3.4965e-06	1.24546	0.000726417	0.000579569	0.514737	-0.958093
4363					292.585	302.172			2.73669e-06	6.87471e-06	1.64147	6.89999e-08	1.66469e-07	0.398081	-1.32887
4366					293.149	361.224			8.06701e-06	2.08326e-05	1.52359	6.1403e-08	1.513e-07	0.387231	-1.36874
4367					293.221	362.227			1.24643e-06	3.33716e-06	1.66942	1.64321e-06	2.69112e-06	0.3735	-1.42082
4371					293.908	415.27			7.90242e-07	3.47539e-06	1.78472	1.15661e-08	3.63192e-08	0.227382	-2.13681
4375					294.424	324.102			7.42917e-06	4.93905e-06	1.23224	0.0476573	0.0238699	1.50417	0.588967
4376					294.461	406.268			9.48826e-07	2.02938e-06	1.48285	7.35142e-09	2.45705e-08	0.467545	-1.09682
4385					294.873	653.284			5.37159e-07	1.13407e-06	1.10181	0.00184219	0.00134133	0.473654	-1.07809
4389					295.052	491.286			1.19979e-06	3.61001e-06	1.39906	1.13964e-05	1.46203e-05	0.332352	-1.58922
4393			Disodium malate	-14.4141	295.563	179.056			7.11927e-05	2.50004e-05	1.16168	2.59826e-05	3.02234e-05	2.84766	1.50978
4395					295.683	160.061			9.1312e-05	3.5783e-05	1.08027	5.16401e-07	9.77622e-07	2.55182	1.35153
4398					295.82	405.265			4.17325e-06	8.54023e-06	1.56336	4.08807e-11	2.5752e-10	0.488658	-1.0331
4400					296.38	360.078			9.97283e-06	4.59306e-06	1.3631	0.000401664	0.000341076	2.17128	1.11855
4401			dTDP-glucose	-21.9979	296.423	565.324			9.97109e-07	3.86326e-06	1.05648	0.000410664	0.000347707	0.2581	-1.954
4403					296.497	200.056			7.67064e-06	2.1915e-05	1.18917	1.93176e-06	3.10117e-06	0.350018	-1.5145
4406					296.923	430.227			8.87979e-07	3.38201e-06	1.76715	2.27054e-06	3.56985e-06	0.262559	-1.92928
4407					296.938	361.073			2.44763e-05	1.46401e-05	1.32438	0.0329044	0.017342	1.67187	0.741463
4408			1D-myo-Inositol 1,3,4-trisphosphate	-22.1819	296.995	421.094			8.12151e-06	4.72238e-07	1.81525	3.11666e-05	3.55666e-05	17.1979	4.10416
4410					297.147	446.115			1.71916e-05	1.14397e-06	1.45348	2.76031e-05	3.19158e-05	15.0281	3.90959
4417					298.315	372.078			6.23333e-05	9.28381e-07	1.72729	3.16224e-07	6.37274e-07	67.1419	6.06914
4418					298.495	553.338			2.21734e-06	4.62005e-06	1.37637	0.00627758	0.00401925	0.479939	-1.05908
4420					298.734	347.057			2.88154e-05	2.03552e-06	1.29511	2.48014e-07	5.17249e-07	14.1563	3.82337
4430					300.168	173.065			4.05874e-06	1.6022e-05	1.26388	2.27219e-05	2.67602e-05	0.253324	-1.98095
4432					300.19	318.167			5.65697e-06	1.24848e-05	1.67786	3.40893e-07	6.78716e-07	0.45311	-1.14207
4433					300.207	309.086			9.44362e-06	2.69623e-06	1.00386	3.68315e-06	5.39541e-06	3.50253	1.8084
4434					300.257	529.338			5.87288e-07	3.06718e-06	1.74212	3.41529e-06	5.04911e-06	0.191475	-2.38477
4435					300.654	371.244			1.56453e-06	7.74371e-06	1.85237	1.07189e-09	4.61251e-09	0.202039	-2.30729
4436					301.266	371.244			1.69766e-06	8.26674e-06	1.87447	3.89213e-10	1.84293e-09	0.205361	-2.28377
4438					301.546	387.098			1.1411e-05	4.59667e-06	1.39844	3.27014e-09	1.19338e-08	2.48245	1.31176
4442					301.966	172.061			3.75336e-05	0.000141024	1.21837	5.96276e-06	8.22334e-06	0.266151	-1.90969
4443					301.986	359.075			8.79163e-05	3.06456e-05	1.51177	1.2568e-06	2.12541e-06	2.8688	1.52045
4446					302.183	323.098			7.92899e-05	3.06488e-05	1.55155	6.61624e-06	9.00203e-06	2.58705	1.37131
4448					302.353	386.094			9.64571e-05	2.09154e-05	1.93105	9.95039e-19	4.03144e-17	4.61178	2.20533
4449					302.411	277.166			9.86448e-07	2.81519e-06	1.54897	4.32315e-05	4.72507e-05	0.350401	-1.51292
4452					302.666	545.313			3.17723e-06	5.69174e-06	1.0175	0.00711628	0.00449166	0.558218	-0.8411
4453					302.712	611.287			1.11592e-06	2.04107e-06	1.0068	0.00343702	0.00234607	0.546731	-0.871098
4458					302.822	263.077			1.55798e-05	1.78538e-06	2.12922	1.28836e-16	2.47428e-15	8.72631	3.12537
4459					303.273	320.162			7.57592e-06	1.22594e-05	1.19473	0.000196357	0.000180713	0.617968	-0.694396
4460					303.46	329.183			2.95577e-06	8.08157e-06	1.78051	7.77166e-07	1.39789e-06	0.365742	-1.4511
4466					303.972	244.13			1.55582e-05	2.95048e-05	1.44777	6.98075e-06	9.4438e-06	0.527312	-0.923271
4469					304.32	402.089			0.00034834	1.53399e-05	1.58402	5.40318e-08	1.36618e-07	22.7081	4.50513
4472					304.721	399.115			5.90046e-05	5.1454e-07	1.79961	1.02161e-06	1.77987e-06	114.675	6.8414
4475					304.941	403.093			4.84785e-05	2.45439e-06	1.48326	7.5713e-07	1.3669e-06	19.7518	4.30391
4476					305.288	339.094			0.000148639	3.39985e-06	1.82357	5.13813e-08	1.31149e-07	43.7192	5.45019
4477					305.507	368.084			9.83506e-06	1.57169e-06	1.84914	2.24299e-16	4.06258e-15	6.25761	2.64561
4478					305.882	341.065			1.33037e-05	1.6802e-06	1.92225	1.66409e-16	3.10639e-15	7.91796	2.98513
4481					306.2	426.188			1.1296e-06	2.47142e-06	1.41504	0.000670919	0.000539595	0.457064	-1.12953
4490					307.323	214.072			2.38708e-06	9.48081e-06	1.37312	1.91868e-08	5.64084e-08	0.25178	-1.98976
4492					307.483	258.146			2.54159e-05	4.69049e-05	1.43377	1.27267e-05	1.61178e-05	0.54186	-0.884009
4493					308.314	93.0451			8.34891e-06	2.33186e-05	1.33497	5.91615e-07	1.10278e-06	0.358036	-1.48182
4495					308.53	252.099			1.63639e-06	2.40856e-06	1.17713	0.00960483	0.00588017	0.679405	-0.557656
4496					308.584	317.065			1.72669e-05	5.43474e-06	1.88691	0.00471952	0.0031137	3.17713	1.66773
4500					308.757	174.077			3.92094e-05	1.763e-05	1.00842	0.000435991	0.000366291	2.22401	1.15316
4502					308.854	492.297			3.8394e-07	9.56275e-07	1.48931	3.00489e-05	3.44317e-05	0.401496	-1.31654
4503					309.092	288.157			7.40955e-06	1.44712e-05	1.04015	9.179e-05	9.16583e-05	0.512022	-0.965724
4505					309.476	259.149			2.94145e-06	5.92395e-06	1.38818	0.00123247	0.000934309	0.496536	-1.01003
4506					309.48	319.166			1.64162e-06	4.35776e-06	1.00194	0.00612348	0.00393097	0.376712	-1.40846
4508			Sodium L-ascorbic acid 2-phosphate	-22.7614	309.625	326.073			4.13086e-06	6.56923e-07	1.91924	6.32936e-18	1.78967e-16	6.2882	2.65265
4511					309.901	358.099			4.19717e-05	2.12367e-06	2.18528	4.91247e-17	1.06168e-15	19.7637	4.30478
4516					310.534	447.119			3.26245e-06	8.78182e-07	1.56759	0.0487266	0.0243201	3.715	1.89336
4517			1D-myo-Inositol 1,3,4-trisphosphate	-22.2154	310.571	421.094			1.04407e-05	5.73257e-07	1.8885	0.00228807	0.00162884	18.213	4.1869
4518					310.584	314.125			5.35323e-06	3.28473e-06	1.14627	0.000593611	0.000482891	1.62973	0.704636
4519					310.598	389.086			1.90877e-06	1.7963e-07	1.50772	0.00037578	0.000321807	10.6261	3.40955
4520					310.598	420.099			1.09389e-05	3.22087e-07	1.61437	1.79933e-06	2.91447e-06	33.9626	5.08588
4521					310.599	637.325			2.00107e-06	3.16115e-06	1.1296	0.014814	0.00862617	0.633019	-0.65968
4527			Chlorfenson	-5.64145	310.851	304.167			3.17151e-06	4.66141e-06	1.01983	0.0116765	0.00699475	0.680376	-0.555597
4528					310.909	190.072			7.41127e-06	1.99832e-05	1.02393	0.00104216	0.000803034	0.370875	-1.431
4529					310.947	400.11			9.25025e-06	4.08954e-07	2.03266	3.44417e-09	1.24947e-08	22.6193	4.49948
4531					311.087	446.115			2.15677e-05	8.48757e-07	1.74409	0.00185041	0.00134666	25.4109	4.66738
4533					311.161	417.265			1.2813e-06	2.83243e-06	1.34146	2.63417e-06	4.05187e-06	0.452366	-1.14444
4535					311.246	294.085			5.47254e-07	1.32084e-06	1.12511	0.000182341	0.000169248	0.414323	-1.27117
4538					311.923	370.063			9.71484e-06	3.97961e-07	1.85981	6.1108e-06	8.39597e-06	24.4115	4.60949
4539					311.995	419.096			3.46177e-05	1.75522e-06	1.62815	0.00161575	0.00119269	19.7227	4.30179
4542					312.291	225.113			5.91799e-06	1.56687e-05	1.22124	0.000138342	0.000131983	0.377696	-1.4047
4546					313.629	301.202			1.86523e-05	4.35909e-05	1.12534	0.00297153	0.00206243	0.427894	-1.22467
4549					314.223	606.301			2.1795e-06	3.58124e-06	1.18247	0.00527829	0.00343925	0.608589	-0.71646
4550			1-Guanidino-1-deoxy-scyllo-inositol 4-phosphate	24.3992	314.327	302.206			2.58802e-06	6.16531e-06	1.50503	0.00461961	0.00305492	0.419771	-1.25233
4551					314.452	373.091			5.44394e-06	5.00322e-07	1.90562	3.62077e-15	5.09752e-14	10.8809	3.44372
4554					315.155	508.134			8.50427e-07	1.02041e-07	1.23422	0.00302355	0.0020946	8.33419	3.05904
4555					315.192	463.123			1.47616e-06	2.07297e-07	2.08236	1.04237e-07	2.41135e-07	7.12097	2.83207
4556					315.233	465.112			4.23291e-06	1.63345e-07	1.87268	2.73745e-06	4.185e-06	25.9138	4.69565
4558			Farnesyl triphosphate	-14.5768	315.257	463.307			4.92375e-07	1.27514e-06	1.5672	1.13228e-11	8.42524e-11	0.386133	-1.37283
4559					315.347	432.082			1.56208e-06	1.45295e-07	1.61545	3.50384e-07	6.94394e-07	10.7511	3.42641
4560					315.385	482.118			1.27865e-06	1.24355e-08	1.65773	2.1103e-05	2.50929e-05	102.822	6.68401
4563					315.473	406.102			1.55067e-06	2.11566e-07	1.6036	1.73152e-08	5.15063e-08	7.32948	2.87371
4565					315.484	421.122			2.46168e-06	1.77038e-07	1.90036	0.010066	0.0061325	13.9048	3.79751
4566					315.484	550.145			1.22511e-06	1.69674e-08	1.8005	1.11506e-07	2.56049e-07	72.2036	6.174
4570					315.572	376.073			3.8842e-05	1.167e-06	1.7311	2.61665e-07	5.41935e-07	33.2837	5.05674
4572					315.634	450.129			1.4407e-06	2.47972e-07	1.32424	8.61049e-05	8.66552e-05	5.8099	2.53851
4576					315.783	188.056			7.03807e-06	1.2949e-05	1.10941	3.02093e-06	4.54975e-06	0.543524	-0.879584
4577					315.818	479.119			1.74545e-06	1.15911e-07	1.15401	9.38905e-05	9.34873e-05	15.0585	3.91251
4578					315.863	378.108			7.45674e-06	2.9564e-07	1.72921	1.10301e-09	4.7269e-09	25.2224	4.65663
4579					316.212	488.126			3.2032e-06	6.99038e-08	2.26802	1.63497e-16	3.05867e-15	45.823	5.518
4583					316.546	468.136			1.72851e-06	1.34935e-07	1.51857	5.24247e-05	5.58343e-05	12.81	3.67919
4589					317.022	161.045			0.000179503	9.61946e-05	1.04655	8.67954e-06	1.14414e-05	1.86604	0.899983
4594					317.975	362.076			2.78855e-06	1.3918e-06	1.41889	4.57901e-05	4.9613e-05	2.00356	1.00256
4598					318.283	360.078			7.75148e-06	4.45273e-06	1.26611	0.000428857	0.000360994	1.74084	0.79978
4604					318.62	361.073			2.06848e-05	1.12912e-05	1.29631	0.000221616	0.000201632	1.83194	0.873374
4605					318.688	212.056			1.38165e-06	2.78668e-06	1.04082	5.95548e-08	1.4769e-07	0.495803	-1.01216
4606					318.692	386.094			4.38478e-05	2.05678e-05	1.48974	6.57235e-09	2.22359e-08	2.13187	1.09212
4608					318.704	291.067			1.40768e-05	4.55329e-06	1.90911	4.23505e-05	4.6431e-05	3.09156	1.62833
4610					318.836	289.07			4.50132e-05	1.64629e-05	1.91965	3.99715e-05	4.41921e-05	2.73422	1.45113
4612					318.883	275.054			5.17123e-05	1.17848e-05	1.4309	2.50316e-05	2.92208e-05	4.38806	2.13358
4613					318.933	230.067			1.21426e-05	2.42353e-05	1.05477	3.93982e-07	7.70026e-07	0.501031	-0.997027
4615					318.989	323.098			7.99922e-05	1.96643e-05	1.74796	9.16213e-14	1.01532e-12	4.0679	2.02428
4616					318.994	316.089			2.61773e-05	4.55117e-06	2.00592	2.87206e-12	2.44773e-11	5.75178	2.52401
4617					319.046	313.07			0.000140689	5.1896e-06	2.22148	4.60371e-22	1.5616e-19	27.1098	4.76074
4619					319.119	319.061			1.41121e-05	9.40434e-07	1.68938	1.01822e-10	5.68988e-10	15.0059	3.90746
4622					319.26	374.086			2.06285e-05	7.01444e-07	1.82753	1.16647e-05	1.49254e-05	29.4086	4.87817
4623					319.372	387.098			5.39884e-06	3.11848e-06	1.17197	4.71593e-05	5.08665e-05	1.73124	0.791806
4626					319.878	371.208			4.53187e-07	1.79495e-06	1.46369	1.29816e-06	2.18559e-06	0.252478	-1.98577
4628					319.933	151.04			3.07989e-05	4.30184e-06	1.71322	4.20951e-21	6.82443e-19	7.15946	2.83985
4634					320.183	329.183			5.53983e-06	1.00177e-05	1.25272	2.18017e-05	2.58164e-05	0.553006	-0.854633
4635					320.188	324.102			9.82976e-06	2.98934e-06	1.77918	8.59013e-09	2.81775e-08	3.28827	1.71733
4636			Clofentezine	-5.73752	320.192	304.152			8.347e-06	1.6363e-05	1.18841	0.00130208	0.000981707	0.510114	-0.971107
4637					320.228	340.089			7.62213e-05	1.08129e-06	2.33249	2.59263e-22	1.34365e-19	70.4914	6.13937
4638					320.238	403.093			1.92014e-05	8.11241e-07	1.55297	9.66589e-07	1.696e-06	23.6691	4.56493
4639					320.255	491.301			1.12934e-06	4.62145e-06	1.60531	8.2119e-07	1.4685e-06	0.244368	-2.03287
4640			Flurochloridone	22.6221	320.365	313.129			0.000112036	3.938e-06	2.19862	1.86636e-21	3.76948e-19	28.4499	4.83035
4641			Phosphoenolpyruvate	6.09839	320.38	169.05			2.29569e-05	6.04948e-06	1.68014	5.41397e-13	5.2491e-12	3.79486	1.92405
4642					320.38	315.067			4.28627e-05	1.78454e-06	1.82818	1.79346e-23	2.53556e-20	24.0189	4.5861
4644					320.538	314.073			1.81783e-05	2.17006e-06	1.95205	9.07027e-22	2.13723e-19	8.37686	3.06641
4645					320.639	298.141			1.46884e-06	3.40519e-06	1.00366	0.00352938	0.00240124	0.431355	-1.21305
4646			Sodium citrate	-10.9781	320.681	295.104			0.000105733	3.10061e-06	2.12148	2.36897e-15	3.50795e-14	34.1006	5.09173
4650					321.077	123.045			1.35305e-05	4.24593e-06	1.71329	1.42295e-17	3.55757e-16	3.1867	1.67206
4654					321.284	85.0287			4.24547e-05	2.47755e-05	1.09279	2.06721e-06	3.2909e-06	1.71358	0.777011
4657					321.351	214.072			2.60602e-06	5.71465e-06	1.36156	6.89534e-11	4.04503e-10	0.456024	-1.13282
4659					321.39	274.093			1.02317e-05	2.08135e-05	1.16654	0.00108811	0.000835068	0.49159	-1.02447
4660					321.405	229.072			7.67388e-06	2.9476e-06	1.18372	8.54372e-13	7.97645e-12	2.60343	1.38042
4662					321.477	318.068			4.72355e-06	1.45586e-06	1.0914	8.24323e-06	1.09357e-05	3.24452	1.698
4670					322.483	277.093			1.47848e-05	7.77695e-06	1.37782	4.01455e-05	4.43571e-05	1.9011	0.926834
4674					323.072	303.072			4.52163e-06	2.58033e-06	1.03586	0.00134732	0.00101264	1.75235	0.80929
4680					323.654	442.157			3.32744e-06	4.44632e-07	1.21488	0.000321351	0.00028056	7.4836	2.90373
4685					324.287	405.152			2.40156e-05	8.66688e-05	1.50728	0.0051186	0.00334576	0.277096	-1.85154
4688					324.455	275.077			3.93177e-05	1.70612e-05	1.14969	0.00025274	0.000226798	2.30451	1.20446
4692					324.472	406.155			4.49131e-06	1.56271e-05	1.59811	0.00332509	0.00227873	0.287404	-1.79885
4696					324.633	287.05			3.25689e-06	8.09579e-06	1.01578	2.87661e-05	3.31178e-05	0.402294	-1.31368
4700					324.753	265.068			4.60386e-06	8.72775e-06	1.16024	1.07252e-06	1.85642e-06	0.527497	-0.922766
4701					324.758	301.997			6.3196e-06	2.33071e-05	1.73569	1.67539e-06	2.73756e-06	0.271145	-1.88286
4703			2'-Deoxy-5-hydroxymethylcytidine-5'-triphosphate	-15.2588	324.868	498.183			1.46646e-05	6.7916e-07	1.49863	8.55058e-06	1.12902e-05	21.5923	4.43245
4707					325.202	268.094			9.30987e-07	1.9808e-06	1.23757	0.00028311	0.000250785	0.470005	-1.08925
4710					325.625	495.183			7.07155e-07	4.11832e-06	1.31813	0.000235713	0.000213117	0.17171	-2.54196
4711					325.772	320.162			7.40705e-06	1.23098e-05	1.28557	4.61188e-05	4.99147e-05	0.601719	-0.732838
4716					326.087	499.186			4.92843e-06	1.49588e-07	2.05612	8.09587e-08	1.92273e-07	32.9467	5.04206
4717			Oxadiazon	9.77652	326.782	346.232			1.58402e-06	6.63347e-06	1.62607	5.28532e-06	7.41651e-06	0.238792	-2.06617
4719			Bluensidine 6-phosphate	15.0827	326.867	345.228			9.52968e-06	3.84886e-05	1.60636	3.94854e-06	5.74022e-06	0.247597	-2.01393
4721			Alginic acid	21.9454	326.941	419.244			6.88459e-07	1.86803e-06	1.56544	7.5333e-06	1.01039e-05	0.368548	-1.44007
4723					327.103	315.167			3.45513e-06	6.70789e-06	1.53628	0.000108899	0.000106733	0.515084	-0.957122
4724			Propyzamide	16.8936	327.329	257.139			1.8024e-06	5.21367e-06	1.42294	0.000805221	0.000636352	0.345706	-1.53238
4726			5'-Phosphoribosylglycimide	9.26615	327.817	287.186			1.55307e-06	3.11137e-06	1.4316	2.56013e-06	3.95542e-06	0.499158	-1.00243
4727					327.869	285.171			1.04462e-06	2.57382e-06	1.17025	1.33797e-08	4.09484e-08	0.405862	-1.30094
4742					330.514	249.062			1.36316e-05	4.84503e-06	1.07274	2.82218e-07	5.78466e-07	2.81352	1.49238
4743					330.62	334.08			9.81405e-06	4.00554e-07	2.09233	2.32034e-11	1.59303e-10	24.5012	4.61478
4744					330.62	431.14			3.17998e-06	2.83863e-07	1.9759	2.69113e-08	7.57247e-08	11.2025	3.48575
4745					330.624	388.11			6.57978e-06	4.26015e-06	1.12473	0.018116	0.0102779	1.5445	0.627136
4748					330.653	402.089			0.000215653	3.18999e-06	1.62819	9.38389e-05	9.34424e-05	67.603	6.07902
4750					331.256	323.098			4.99305e-05	2.15165e-05	1.5655	0.000713578	0.000570378	2.32057	1.21448
4751					331.337	513.343			6.07453e-07	2.19685e-06	1.42041	0.00019519	0.000179766	0.276511	-1.85459
4752					331.451	554.141			5.00453e-07	1.54951e-06	1.00681	0.000980736	0.000760006	0.322974	-1.63051
4753					331.549	146.965			2.3325e-05	5.57355e-05	1.16011	0.00406678	0.00272465	0.418494	-1.25672
4754					331.631	358.099			0.000349393	2.00219e-06	2.2926	3.93862e-15	5.47991e-14	174.505	7.44713
4756					331.66	379.065			3.05724e-06	5.52938e-07	1.70177	1.94673e-08	5.71332e-08	5.52909	2.46704
4759					331.88	302.073			4.43136e-05	2.16333e-06	2.12228	4.47919e-13	4.42134e-12	20.4839	4.35642
4761					332.591	244.082			5.68398e-06	1.45235e-05	1.30683	7.67503e-06	1.02715e-05	0.391365	-1.35341
4762					332.622	214.108			1.79588e-06	3.72256e-06	1.67265	1.52496e-09	6.19056e-09	0.482431	-1.05161
4763					332.656	361.091			8.75602e-06	5.38177e-06	1.01406	0.0243635	0.0133107	1.62698	0.702195
4764					332.745	360.104			7.63048e-06	2.60424e-06	1.61511	6.31422e-11	3.74606e-10	2.93002	1.55091
4768					332.922	359.103			3.8677e-05	1.34622e-05	1.38891	1.45663e-09	5.96409e-09	2.87301	1.52256
4770					333.704	517.317			4.97589e-07	1.27239e-06	1.21544	0.0178048	0.0101228	0.391065	-1.35452
4771					333.765	129.019			1.89035e-05	2.24345e-06	1.52365	1.27839e-05	1.61813e-05	8.42611	3.07487
4772					333.769	473.151			4.9811e-06	3.94668e-07	1.65965	6.16755e-07	1.14376e-06	12.621	3.65775
4773					333.88	275.054			4.63726e-05	6.56952e-06	1.86117	7.24366e-11	4.22706e-10	7.05874	2.81941
4774					333.916	463.27			8.13419e-07	3.18255e-06	1.44936	4.25512e-06	6.13494e-06	0.255587	-1.96811
4775					334.005	178.043			5.94215e-06	1.25404e-06	1.11071	1.3232e-05	1.66767e-05	4.7384	2.2444
4777					334.072	468.214			1.99591e-06	3.79498e-06	1.09258	0.000525194	0.000432654	0.525934	-0.927046
4783			Diethylphosphoric acid	-9.06098	334.921	155.107			4.11848e-06	1.27099e-05	1.50213	4.77737e-05	5.14504e-05	0.324037	-1.62577
4784					334.928	199.097			2.59508e-05	5.4124e-05	1.17686	2.75785e-05	3.18902e-05	0.479469	-1.06049
4788					335.101	515.209			8.26508e-07	2.20467e-07	1.46371	4.6551e-05	5.03104e-05	3.7489	1.90647
4792					335.187	177.04			0.000108471	3.06357e-05	1.30827	1.60352e-05	1.96919e-05	3.54068	1.82403
4800					336.094	200.056			8.98269e-06	2.55128e-05	1.2527	8.87954e-06	1.16779e-05	0.352086	-1.506
4803					336.146	491.302			1.49062e-06	4.39239e-06	1.32394	8.82673e-05	8.85674e-05	0.339365	-1.55909
4807					336.3	556.189			9.40967e-07	5.63858e-08	1.82862	2.05891e-05	2.45568e-05	16.688	4.06074
4810					336.35	274.093			1.58711e-06	9.87314e-06	1.54601	1.10466e-06	1.90425e-06	0.16075	-2.63711
4815					337.076	432.099			5.07717e-06	3.22139e-07	1.48395	1.62702e-07	3.56821e-07	15.7608	3.97827
4816					337.166	405.081			6.5885e-06	3.66294e-07	1.76432	1.87498e-09	7.42064e-09	17.9869	4.16888
4817			3,5-Dinitro-4-hydroxyphenylpyruvate	-16.9165	337.178	271.155			3.74227e-06	8.99721e-06	1.38306	1.23591e-06	2.09553e-06	0.415937	-1.26556
4818					337.197	351.087			3.55333e-06	1.66541e-06	1.19064	0.00129255	0.000975248	2.13361	1.09329
4821					337.295	258.062			1.70059e-06	3.99708e-06	1.16871	7.37175e-07	1.3358e-06	0.425458	-1.23291
4822					337.341	455.188			1.06445e-05	8.08055e-08	2.27352	1.2376e-08	3.84158e-08	131.73	7.04144
4825					337.399	538.347			3.36492e-07	1.59483e-06	1.33626	0.00088221	0.000690915	0.210989	-2.24476
4831					338.391	537.343			1.59772e-06	5.88176e-06	1.19256	0.000610526	0.000495391	0.27164	-1.88023
4834					338.508	136.891			2.06761e-05	3.20832e-05	1.48541	0.000348036	0.000300892	0.644455	-0.633848
4836					338.557	369.104			9.33299e-06	8.83134e-07	2.00666	3.69206e-13	3.70911e-12	10.568	3.40163
4839					338.64	291.067			2.61525e-05	2.37539e-06	2.05392	2.564e-10	1.27639e-09	11.0098	3.46071
4843					339.075	316.089			6.22241e-05	1.72185e-06	2.1931	1.02903e-17	2.73036e-16	36.1379	5.17544
4848					339.598	393.228			1.23442e-06	4.42115e-06	1.46219	0.000101897	0.000100537	0.279209	-1.84058
4850					339.619	273.171			2.60371e-06	6.87521e-06	1.45637	1.20697e-06	2.05391e-06	0.37871	-1.40083
4852					339.669	507.296			4.62668e-07	1.76276e-06	1.53741	1.90268e-05	2.2907e-05	0.262469	-1.92978
4855					339.772	443.19			8.60484e-07	3.09342e-07	1.19665	0.00195	0.00141139	2.78166	1.47595
4856			D-myo-Inositol 1,2-cyclic phosphate	-16.8177	339.798	243.124			3.60284e-05	0.000100412	1.54078	9.8103e-07	1.71813e-06	0.358807	-1.47872
4859					340.837	344.083			9.57387e-06	4.53511e-06	1.12837	3.07348e-05	3.51293e-05	2.11105	1.07796
4862					341.979	485.312			3.06005e-07	1.48698e-06	1.48912	0.000721748	0.00057623	0.205789	-2.28076
4864					342.061	437.254			6.94361e-07	3.02089e-06	1.55226	4.48647e-05	4.87602e-05	0.229853	-2.12122
4865			(+)-Chebulic acid	14.4299	342.091	357.251			2.60131e-06	5.39219e-06	1.22952	6.26547e-05	6.53584e-05	0.482422	-1.05163
4870					343.144	509.311			1.69615e-06	6.71573e-06	1.25689	0.000559499	0.000457843	0.252564	-1.98528
4879					344.385	135.029			3.03996e-05	1.54872e-05	1.03989	0.034162	0.0179186	1.96288	0.972971
4888					347.815	113.024			5.67007e-05	1.90388e-05	1.73814	1.38376e-11	1.00704e-10	2.97817	1.57442
4889					347.82	323.098			3.74906e-05	1.10086e-05	1.81657	1.92652e-16	3.53725e-15	3.40559	1.7679
4890					347.827	221.067			3.91921e-05	1.03909e-05	1.4635	3.49409e-08	9.47627e-08	3.77178	1.91525
4898					348.972	238.994			7.99849e-06	1.21283e-05	1.29551	2.74164e-11	1.84063e-10	0.65949	-0.600578
4904					348.974	156.99			0.00853568	0.0121951	1.44087	2.53246e-11	1.71908e-10	0.699927	-0.514723
4906					348.975	157.994			0.000388264	0.000554095	1.42384	3.61512e-11	2.32057e-10	0.700717	-0.513096
4908					348.975	311.938			3.20632e-06	5.13611e-06	1.10277	5.02235e-09	1.74568e-08	0.62427	-0.679759
4909					348.975	336.971			9.85535e-06	1.46995e-05	1.27499	5.50026e-11	3.31858e-10	0.670456	-0.576786
4910					348.975	353.948			3.32275e-05	5.90155e-05	1.14242	1.66877e-10	8.77258e-10	0.563029	-0.828719
4911					348.975	355.946			6.05734e-06	1.05601e-05	1.12971	2.66514e-09	1.00313e-08	0.573609	-0.80186
4912					348.975	434.948			5.77224e-06	9.20198e-06	1.25367	2.88117e-11	1.92022e-10	0.627283	-0.672813
4915					348.975	549.902			7.844e-06	1.46041e-05	1.04925	9.73901e-09	3.14052e-08	0.53711	-0.896711
4916					348.975	550.896			2.11932e-05	3.86598e-05	1.1428	1.3662e-08	4.16479e-08	0.548197	-0.867234
4917					348.975	589.838			2.51549e-06	4.18339e-06	1.06637	4.4485e-07	8.55973e-07	0.601304	-0.733834
4918					348.975	606.864			3.72968e-06	6.5443e-06	1.10161	2.60697e-09	9.84786e-09	0.569913	-0.811186
4919			PE-NMe(14:1(9Z)/14:1(9Z))	16.2986	348.975	646.877			2.77732e-05	5.29415e-05	1.09302	4.24378e-08	1.11904e-07	0.524602	-0.930706
4921					348.976	450.922			0.000188451	0.000346615	1.19533	8.92252e-10	3.93308e-09	0.543689	-0.879146
4922					348.976	840.759			1.94123e-06	3.4416e-06	1.01146	1.36022e-08	4.15002e-08	0.564049	-0.826108
4925					348.976	254.968			0.000285976	0.000460508	1.33498	5.08023e-11	3.10184e-10	0.621002	-0.687331
4928					348.976	452.92			5.10875e-05	9.45265e-05	1.11324	1.16281e-09	4.94417e-09	0.540457	-0.887749
4929					348.976	454.917			4.82316e-06	8.6102e-06	1.04101	2.43157e-08	6.93167e-08	0.560168	-0.836068
4930					348.976	590.833			9.45973e-06	1.66238e-05	1.21387	2.3729e-10	1.19475e-09	0.569046	-0.813384
4931					348.976	604.865			9.64861e-06	1.69941e-05	1.26432	1.15085e-09	4.90099e-09	0.567763	-0.816638
4932					348.976	687.816			3.30289e-06	5.72737e-06	1.08688	3.65156e-08	9.84436e-08	0.576686	-0.794142
4933			Pseudoaconitine	18.2577	348.976	690.809			2.16401e-06	3.94487e-06	1.05858	7.10793e-09	2.38469e-08	0.548564	-0.866268
4934					348.976	746.852			5.08024e-06	9.87968e-06	1.07608	2.71871e-07	5.6017e-07	0.514211	-0.959569
4935					348.976	784.791			1.24294e-05	2.2661e-05	1.16806	1.0306e-08	3.29582e-08	0.548494	-0.866453
4936					348.976	786.789			7.00931e-06	1.26944e-05	1.11269	2.40868e-08	6.87546e-08	0.552159	-0.856844
4937					348.976	842.833			4.00636e-06	7.84015e-06	1.1416	2.86995e-07	5.86848e-07	0.511005	-0.96859
4938					348.976	882.768			5.51594e-06	1.02113e-05	1.02848	6.14038e-08	1.51302e-07	0.540183	-0.888481
4940			Ferricyanide	1.51576	348.977	212.957			8.888e-06	1.22933e-05	1.21487	3.73453e-07	7.34569e-07	0.722993	-0.467947
4941					348.977	255.971			1.78873e-05	2.86197e-05	1.25907	3.28134e-10	1.58942e-09	0.624999	-0.678074
4943					348.978	310.934			5.88503e-05	9.28236e-05	1.30035	1.86555e-10	9.68694e-10	0.634002	-0.657442
4944					348.978	338.929			1.55956e-06	2.89347e-06	1.08182	4.24807e-11	2.6599e-10	0.538995	-0.891656
4945			Butefine hydrochloride	22.5048	348.978	354.943			8.389e-05	0.000147094	1.2388	2.71953e-10	1.34572e-09	0.570318	-0.810162
4948					348.978	744.854			1.04339e-05	2.00817e-05	1.05777	3.41399e-07	6.79554e-07	0.519572	-0.944603
4949					348.978	785.794			1.98834e-06	3.80984e-06	1.1539	2.20022e-08	6.35708e-08	0.521895	-0.938168
4950					348.978	312.933			1.21865e-05	1.92878e-05	1.23895	1.33225e-10	7.2029e-10	0.631822	-0.662409
4951					348.978	508.886			8.74454e-06	1.50377e-05	1.17635	5.61517e-10	2.59151e-09	0.581507	-0.782133
4952			N-Carbamoyl glucuronide lorcaserin	-3.88076	348.979	410.91			1.47623e-05	2.49597e-05	1.1716	6.25117e-11	3.71321e-10	0.591444	-0.757686
4953			PE(14:1(9Z)/15:0)	6.44777	348.979	648.875			1.16585e-05	2.18437e-05	1.13681	6.88872e-08	1.66245e-07	0.533722	-0.90584
4954			Avadharidine	1.97885	348.979	686.813			2.30429e-05	4.1086e-05	1.25732	2.96223e-09	1.09556e-08	0.560846	-0.834323
4956					348.979	688.811			1.16313e-05	2.07323e-05	1.1655	4.03229e-09	1.43421e-08	0.561022	-0.833871
4957					348.98	408.911			5.34182e-05	8.93323e-05	1.24415	1.13471e-10	6.26284e-10	0.597972	-0.741851
4962					348.981	506.888			2.53822e-05	4.42305e-05	1.25229	2.45167e-10	1.22863e-09	0.573862	-0.801225
4963					348.981	588.834			2.33997e-05	4.05375e-05	1.26451	6.79732e-10	3.08526e-09	0.577234	-0.792771
4964			Glycerol 1-(9Z-octadecenoate) 2-tetradecanoate 3-phosphate	-3.70411	348.981	647.88			4.07394e-06	8.01175e-06	1.13455	3.4432e-08	9.35635e-08	0.508495	-0.975694
4968					348.983	507.891			2.37265e-06	4.21436e-06	1.15799	7.69632e-10	3.44998e-09	0.562991	-0.828817
4971					348.986	352.945			0.000402903	0.000707231	1.24844	2.05923e-10	1.05664e-09	0.56969	-0.81175
4973			2-Hydroxy-7-methoxy-5-methyl-1-phthoyl-CoA	-12.8517	348.99	982.745			1.63271e-06	3.22005e-06	1.08483	1.63031e-07	3.57451e-07	0.507045	-0.979816
4975					348.993	788.787			1.48978e-06	2.84964e-06	1.05541	1.34579e-08	4.11427e-08	0.522797	-0.935677
4978					350.097	938.733			7.0615e-07	1.40531e-06	1.03948	6.22712e-08	1.52981e-07	0.502487	-0.992841
4979			Corynebactin	-18.7476	350.102	883.771			1.06965e-06	2.16672e-06	1.10594	1.80752e-07	3.91403e-07	0.493675	-1.01837
4990					352.38	161.045			8.30412e-05	3.65238e-05	1.2923	1.3351e-08	4.08769e-08	2.27362	1.18499
5014					356.988	455.14			1.13469e-05	9.1253e-08	2.07698	3.32888e-11	2.168e-10	124.346	6.95821
5018					357.866	507.296			5.41421e-07	1.94686e-06	1.16332	0.000146688	0.000139194	0.2781	-1.84633
5019					357.893	483.297			8.54833e-07	3.28123e-06	1.106	9.70914e-05	9.62543e-05	0.260522	-1.94052
5022					358.118	254.067			2.94927e-06	2.69409e-05	1.28542	1.01638e-06	1.77196e-06	0.109472	-3.19137
5024					358.13	212.056			2.09624e-06	3.32422e-06	1.14679	0.0080733	0.005026	0.630596	-0.665211
5025					358.141	188.101			4.07461e-06	1.21083e-05	1.4113	3.30384e-08	9.02756e-08	0.336515	-1.57126
5026					358.151	200.056			1.07293e-05	4.04217e-05	1.21517	3.46607e-06	5.11369e-06	0.265434	-1.91358
5028			Tetrachlorobisphenol A	21.6211	358.163	367.082			3.24055e-06	1.1844e-06	1.38015	0.0415442	0.0212343	2.73602	1.45208
5029					358.183	290.088			9.66967e-05	0.00033769	1.08696	2.25634e-05	2.65983e-05	0.286348	-1.80416
5034					358.362	367.213			5.93901e-07	1.88841e-06	1.33125	3.39488e-05	3.83515e-05	0.314497	-1.66888
5043					359.884	270.11			1.13841e-06	2.78911e-06	1.24917	0.000622603	0.000504277	0.408164	-1.29278
5049					360.472	224.056			3.40772e-06	7.89224e-06	1.2875	1.90515e-05	2.29333e-05	0.431782	-1.21163
5056					361.613	234.062			1.93662e-06	4.3261e-06	1.34742	7.56258e-07	1.36555e-06	0.447659	-1.15953
5057					361.987	385.173			1.79495e-07	6.17281e-07	1.50968	4.17208e-07	8.09602e-07	0.290783	-1.78199
5065					363.897	277.129			1.03972e-05	2.14847e-06	1.86667	3.59745e-12	3.01777e-11	4.83933	2.27481
5074					364.871	313.166			6.07822e-07	1.98385e-06	1.2817	7.2857e-09	2.43757e-08	0.306384	-1.70659
5080					365.654	387.06			1.56356e-05	3.80654e-06	1.58759	9.7303e-05	9.64363e-05	4.10757	2.03829
5082					366.008	285.134			1.31111e-06	3.14087e-06	1.17663	1.10862e-07	2.54737e-07	0.417436	-1.26037
5091					366.262	139.04			1.38026e-05	3.47645e-06	1.55174	1.3919e-14	1.76558e-13	3.97033	1.98926
5094					366.694	369.087			3.65169e-06	3.2404e-07	1.84718	6.1921e-11	3.68237e-10	11.2693	3.49432
5095					366.728	368.084			3.22718e-05	4.40032e-07	2.22093	4.28471e-12	3.54249e-11	73.3397	6.19652
5100					366.815	306.091			2.8835e-06	1.40889e-06	1.37525	1.48195e-07	3.28716e-07	2.04665	1.03326
5101					366.817	244.094			5.43762e-06	1.04058e-05	1.39651	4.10716e-05	4.52321e-05	0.522556	-0.936342
5102					367.121	108.045			2.31777e-06	3.39031e-06	1.01557	1.59983e-05	1.96522e-05	0.683647	-0.548677
5103					367.35	570.136			1.006e-07	3.4027e-07	1.06497	0.000485545	0.000403192	0.295646	-1.75806
5106					367.361	221.067			2.83146e-05	1.55768e-05	1.18121	3.2496e-05	3.69043e-05	1.81774	0.862143
5109					367.374	238.072			1.53158e-06	3.79506e-06	1.18221	7.73746e-08	1.84624e-07	0.403571	-1.3091
5110					367.53	409.223			4.84257e-07	2.11145e-06	1.45106	5.97264e-06	8.2349e-06	0.229348	-2.12439
5111					367.53	456.268			2.38986e-07	1.10445e-06	1.30171	0.000446241	0.00037389	0.216385	-2.20833
5113					367.844	287.15			1.70472e-06	5.89353e-06	1.38213	1.63724e-05	2.00529e-05	0.289253	-1.7896
5117					367.914	359.075			3.15142e-06	6.87722e-07	1.83152	1.16494e-15	1.84103e-14	4.58241	2.19611
5120					367.92	305.088			2.38668e-05	9.21924e-06	1.63432	3.77785e-10	1.79637e-09	2.5888	1.37228
5122					367.991	479.265			3.0295e-07	1.16781e-06	1.22741	7.99714e-05	8.11686e-05	0.259417	-1.94665
5123			Tetrafluoroethylene	14.512	368.245	101.024			8.20934e-05	3.62219e-05	1.49115	2.23146e-10	1.13312e-09	2.2664	1.1804
5127			Lamotrigine	18.9555	368.617	257.103			1.54694e-06	3.10753e-06	1.02509	1.21494e-07	2.76187e-07	0.497804	-1.00635
5128					368.631	353.197			2.32146e-07	1.27544e-06	1.65142	8.1708e-06	1.08516e-05	0.182012	-2.45789
5130					368.772	429.25			4.4997e-07	1.95934e-06	1.64571	1.01248e-06	1.76603e-06	0.229654	-2.12247
5138					369.609	467.23			8.56571e-07	1.6639e-06	1.38065	0.000115006	0.000112071	0.514797	-0.957925
5142					370.121	390.126			1.88644e-06	5.96639e-07	1.09488	0.00012171	0.000117861	3.16178	1.66073
5143					370.286	412.242			3.5857e-07	1.16299e-06	1.02871	6.09578e-05	6.38028e-05	0.308317	-1.69751
5146			alpha-D-Ribose 1,2-cyclic phosphate 5-phosphate	21.6811	370.575	293.088			3.47828e-06	2.08512e-06	1.25976	5.71221e-05	6.02474e-05	1.66815	0.738246
5150					371.533	482.167			2.77007e-06	7.90962e-06	1.65734	2.67027e-06	4.09859e-06	0.350216	-1.51369
5151					371.558	510.189			5.80451e-07	1.53545e-06	1.55498	3.67246e-05	4.10746e-05	0.378034	-1.40341
5153			dTTP	-11.1202	371.584	483.17			4.51675e-07	1.31343e-06	1.55847	7.78811e-06	1.04046e-05	0.34389	-1.53998
5154			CTP	-0.565039	371.603	484.163			9.60376e-07	2.94463e-06	1.71264	2.00353e-06	3.2021e-06	0.326144	-1.61642
5155			ITP	24.6577	371.616	509.186			3.40013e-06	8.80997e-06	1.59617	3.26964e-05	3.71048e-05	0.385941	-1.37355
5160					372.392	351.181			1.58887e-07	9.99549e-07	1.51261	0.000314315	0.000275146	0.158959	-2.65327
5174					374.242	632.206			1.28609e-06	8.11708e-08	1.41431	0.0011677	0.00088996	15.8442	3.98589
5175					374.277	342.113			7.77833e-06	1.02646e-06	2.05924	2.50761e-17	5.81183e-16	7.57778	2.92178
5178					374.464	302.073			0.000148116	2.1527e-06	2.19758	2.24265e-14	2.73329e-13	68.8046	6.10443
5179					374.578	377.086			3.50599e-05	2.98658e-06	2.03059	6.42794e-20	4.78301e-18	11.7392	3.55326
5180					374.584	388.11			3.1511e-06	1.53444e-06	1.3636	3.36377e-05	3.80429e-05	2.05358	1.03814
5181					374.688	519.157			1.51624e-06	5.75243e-08	1.69132	0.00265835	0.00186617	26.3583	4.72019
5183					375.001	379.083			9.6141e-06	2.22152e-06	1.74899	3.20349e-06	4.78031e-06	4.32771	2.1136
5186					375.202	404.105			7.54963e-05	3.65583e-06	2.18915	1.71684e-18	6.25966e-17	20.6509	4.36813
5187					375.355	275.054			0.000104512	3.58848e-06	2.2265	6.41732e-15	8.47915e-14	29.1244	4.86416
5188					375.373	423.033			9.38496e-07	2.04624e-08	2.28756	6.76264e-19	3.08417e-17	45.8645	5.5193
5189					375.406	303.076			1.28607e-05	2.37166e-06	1.78715	1.53254e-11	1.10101e-10	5.42264	2.43899
5190					375.447	277.051			3.36981e-05	2.08493e-06	2.11401	4.76008e-14	5.54502e-13	16.1627	4.01459
5192					375.588	589.179			2.12878e-06	5.13377e-08	2.19948	1.36475e-15	2.12028e-14	41.4661	5.37386
5194					375.633	487.148			7.03403e-06	1.22648e-08	2.31743	6.6395e-11	3.91423e-10	573.514	9.16368
5195					375.69	313.078			4.06374e-06	1.42549e-06	1.35365	4.01526e-06	5.82667e-06	2.85077	1.51135
5196					375.867	304.077			3.29915e-06	1.13733e-06	1.52215	8.48977e-07	1.51265e-06	2.90078	1.53644
5197					375.881	276.057			8.58984e-06	2.89759e-06	1.7327	0.00143716	0.00107363	2.96447	1.56778
5198			Bromazepam	1.70645	375.915	317.161			3.89932e-07	1.46054e-06	1.67657	0.000189952	0.000175498	0.266978	-1.9052
5199					375.954	319.003			1.90612e-06	4.84734e-08	2.06542	4.39043e-11	2.73441e-10	39.3229	5.2973
5201					376.204	278.054			2.54145e-06	5.68101e-07	1.57538	1.49343e-11	1.07655e-10	4.4736	2.16144
5203			Silver sulfadiazine	-23.8835	376.541	358.136			3.16541e-06	1.99286e-07	1.96925	6.16851e-06	8.46293e-06	15.8837	3.98948
5204					376.582	149.045			1.94703e-05	2.33147e-06	1.60017	1.19805e-12	1.09219e-11	8.35107	3.06196
5205			3-Deoxy-D-manno-octulosote 8-phosphate	-4.83418	377.054	319.178			2.46003e-06	3.53635e-06	1.13803	0.00559032	0.0036219	0.695642	-0.523582
5206					377.136	385.223			3.26602e-07	1.79222e-06	1.60681	8.59791e-07	1.52975e-06	0.182233	-2.45614
5212					377.544	180.03			3.36301e-06	1.24654e-05	1.41626	0.000914303	0.00071337	0.269787	-1.89011
5213					377.745	238.036			2.94803e-06	4.60497e-06	1.13678	0.017579	0.0100098	0.640185	-0.643439
5214					377.746	297.083			2.08498e-05	5.13071e-06	1.18067	0.0235349	0.0129191	4.06373	2.0228
5215					377.772	343.213			2.94157e-07	1.50645e-06	1.97064	1.65557e-08	4.9484e-08	0.195265	-2.3565
5220					378.51	237.062			1.64553e-05	8.77376e-06	1.06752	0.00226729	0.00161569	1.87552	0.907289
5225					379.217	225.099			1.3327e-06	2.69259e-06	1.18216	1.67219e-05	2.04251e-05	0.494951	-1.01464
5226					379.576	453.249			7.38796e-07	2.60426e-06	1.11495	0.000984741	0.000762797	0.283687	-1.81763
5227			D-myo-Inositol 1,2-cyclic phosphate	-16.7939	379.923	243.124			1.48347e-05	7.73516e-05	1.06654	8.7597e-05	8.79759e-05	0.191783	-2.38245
5228					379.929	244.127			2.13089e-06	9.85337e-06	1.0521	8.14455e-05	8.24958e-05	0.21626	-2.20916
5240					382.439	346.162			6.80644e-07	2.35541e-06	1.33852	5.69122e-05	6.00513e-05	0.288971	-1.791
5324					387.994	161.045			0.000188261	9.48144e-05	1.10919	4.31038e-05	4.71323e-05	1.98557	0.989554
5330					388.37	404.105			5.43496e-05	1.67363e-05	1.7498	0.00798332	0.00497571	3.24741	1.69929
5342					389.992	369.104			4.56838e-06	3.37202e-07	1.81513	3.15146e-08	8.67362e-08	13.5479	3.76
5344					390.317	383.208			3.03329e-07	3.16718e-06	2.04526	1.7764e-06	2.88198e-06	0.0957726	-3.38424
5346			2-Bromo-1H-indole-3-carboxaldehyde	1.02608	390.404	225.062			2.93147e-06	7.48263e-07	1.3415	1.08502e-05	1.39941e-05	3.91771	1.97001
5351					391.605	376.11			1.35291e-05	8.31528e-07	2.15483	1.00198e-16	1.96748e-15	16.2701	4.02415
5353					392.473	349.091			5.69084e-06	1.4747e-06	1.78996	2.89045e-12	2.46173e-11	3.85898	1.94822
5354					392.516	245.114			1.29022e-05	2.54706e-05	1.25383	2.6012e-05	3.02544e-05	0.506553	-0.981216
5355					392.529	351.088			1.69515e-06	5.32027e-07	1.8213	3.93036e-10	1.85842e-09	3.18622	1.67184
5360					392.856	414.152			1.06891e-07	6.60539e-07	1.32677	1.43173e-06	2.38058e-06	0.161824	-2.6275
5362					393.385	274.104			4.91743e-06	1.74828e-05	1.18726	0.000244747	0.000220402	0.281272	-1.82996
5365					393.745	381.192			2.4157e-07	1.09426e-06	1.56435	3.52151e-06	5.18431e-06	0.220762	-2.17943
5367					393.816	373.173			1.26711e-06	3.02744e-06	1.49254	6.3767e-08	1.55946e-07	0.418541	-1.25656
5380					395.169	302.073			3.87483e-05	3.26616e-06	2.06036	1.34461e-15	2.09257e-14	11.8636	3.56846
5381					395.21	402.089			1.64823e-05	5.36875e-07	1.86622	2.29813e-07	4.83792e-07	30.7005	4.94019
5383					395.319	228.051			1.05421e-06	3.41922e-06	1.22333	3.88547e-10	1.84023e-09	0.308318	-1.69751
5388			Deoxyribose triphosphate	-19.1438	396.058	375.07			6.26187e-06	4.8482e-07	1.3868	5.15347e-07	9.7584e-07	12.9159	3.69107
5390					396.451	346.162			7.31267e-07	1.68536e-06	1.53638	2.45108e-06	3.81181e-06	0.433893	-1.20459
5396					397.824	385.187			1.96855e-06	6.59132e-06	1.10195	0.000189119	0.000174817	0.298658	-1.74343
5400					398.42	273.109			1.62698e-06	3.83015e-06	1.12342	0.00153191	0.00113715	0.424782	-1.2352
5402					398.577	136.891			2.6951e-05	4.14527e-05	1.46981	4.72189e-05	5.09209e-05	0.650162	-0.621128
5403					398.647	325.078			2.81932e-06	7.00987e-07	1.38096	2.00282e-07	4.2819e-07	4.02192	2.00789
5405			Eudistomin G	-18.5075	398.738	315.181			5.79195e-07	2.55742e-06	1.71359	1.61582e-08	4.84176e-08	0.226476	-2.14257
5407					398.823	446.115			2.19358e-06	5.10241e-07	1.73223	7.11493e-08	1.71167e-07	4.29911	2.10404
5409			Orotidine 5'-phosphate	-15.9813	399.119	369.192			2.75261e-07	1.63599e-06	1.76559	0.000175936	0.000163943	0.168253	-2.5713
5410					399.301	134.894			8.96617e-05	0.000129007	1.43263	0.000892524	0.000698149	0.695016	-0.524882
5412					399.868	232.028			3.94636e-06	1.39063e-05	1.32063	1.56748e-05	1.93038e-05	0.283783	-1.81714
5413					399.942	355.088			8.45785e-06	1.50087e-06	1.46871	1.56478e-09	6.32076e-09	5.6353	2.49449
5414					400.755	156.066			4.02505e-06	8.35125e-06	1.09099	8.63366e-10	3.82073e-09	0.48197	-1.05298
5416					400.871	200.056			1.33346e-05	6.13295e-05	1.49752	4.64837e-09	1.62832e-08	0.217426	-2.2014
5420					401.18	399.115			8.28004e-06	2.27679e-06	1.47427	4.5829e-08	1.19349e-07	3.63672	1.86264
5421					401.833	168.077			2.09746e-06	3.84005e-06	1.31349	0.0240546	0.0131651	0.546206	-0.872483
5423			Chloroneb	0.787236	401.865	208.061			2.84879e-07	2.60916e-06	1.10522	0.0124492	0.00739829	0.109184	-3.19516
5427					402.167	73.0287			0.000792484	0.000154929	1.33878	1.24081e-08	3.84979e-08	5.11513	2.35477
5431					402.424	113.024			0.000478135	2.68726e-05	1.69902	1.04271e-07	2.41206e-07	17.7926	4.15321
5432					402.582	128.035			2.61806e-05	4.5013e-05	1.07518	3.82651e-06	5.58163e-06	0.581623	-0.781844
5433					402.65	373.187			1.47231e-06	5.46503e-06	1.49657	1.86561e-05	2.25109e-05	0.269407	-1.89214
5435					403.023	144.066			1.64993e-05	3.74802e-05	1.3908	6.62568e-05	6.86262e-05	0.440214	-1.18372
5441					404.383	187.044			1.43997e-06	1.07442e-05	1.28281	3.3876e-06	5.01379e-06	0.134023	-2.89944
5442			UTP	5.69927	404.715	485.151			1.20678e-05	4.12371e-06	1.36601	6.98912e-07	1.27552e-06	2.92644	1.54915
5443					405.209	520.152			5.98234e-06	5.90588e-07	2.11823	2.9756e-15	4.29271e-14	10.1295	3.34049
5444			4-Bromophenylacetate	-0.152422	405.317	216.051			1.82821e-06	1.40818e-05	1.22952	1.51853e-05	1.8787e-05	0.129828	-2.94532
5449					405.459	424.115			4.35045e-06	1.68041e-07	1.66723	4.46391e-09	1.56976e-08	25.8892	4.69428
5450					405.617	148.061			7.41549e-07	5.09698e-06	1.67801	7.74204e-07	1.39333e-06	0.145488	-2.78103
5451					405.637	218.14			4.19752e-06	1.3318e-05	1.41614	0.000477634	0.000397257	0.315175	-1.66577
5452					405.724	186.041			2.88629e-05	0.000155513	1.38122	1.27191e-06	2.14745e-06	0.185598	-2.42975
5453					405.749	423.112			3.1178e-05	4.52829e-07	1.86247	1.36974e-08	4.17354e-08	68.8516	6.10542
5454					405.963	535.151			2.59986e-06	2.92634e-07	1.24687	0.00014612	0.000138705	8.88432	3.15126
5456					405.99	160.061			5.40741e-06	1.09824e-05	1.06516	0.00608012	0.00390605	0.492372	-1.02218
5459			Tiron	-13.0515	406.139	315.204			1.23883e-06	2.90999e-06	1.27804	1.55146e-05	1.91352e-05	0.425718	-1.23203
5460					406.245	87.008			0.000140536	1.97932e-05	1.50504	1.28492e-07	2.90055e-07	7.1002	2.82786
5461					406.263	387.114			8.51827e-06	4.15675e-07	1.87895	1.41124e-06	2.35e-06	20.4926	4.35703
5462					406.284	81.0338			1.39641e-05	1.37e-07	1.65645	1.3423e-07	3.01285e-07	101.927	6.6714
5463					406.284	323.098			6.38998e-05	2.54905e-06	1.96449	3.13241e-08	8.629e-08	25.0681	4.64778
5464					406.284	705.21			5.40177e-05	1.74845e-08	1.7686	3.53957e-08	9.58305e-08	3089.46	11.5931
5465			CE(22:2(13Z,16Z))	22.8754	406.307	706.214			1.28467e-05	1.17627e-08	1.69631	5.4523e-08	1.3762e-07	1092.15	10.093
5467			Didecyldimethylammonium chloride	20.2212	406.347	363.091			4.47054e-06	2.38184e-07	1.58753	2.96389e-08	8.23079e-08	18.7693	4.2303
5470			alpha-D-Ribose 1,2-cyclic phosphate 5-phosphate	20.6306	406.372	293.088			1.24615e-05	5.37687e-07	1.87012	6.11171e-08	1.50745e-07	23.1761	4.53457
5471					406.373	683.227			0.000968866	2.77323e-07	1.70217	2.60009e-06	4.00759e-06	3493.63	11.7705
5472					406.418	115.039			0.00025281	3.26088e-05	1.37425	2.99364e-07	6.08366e-07	7.75283	2.95472
5474			Nornitrogen mustard	1.08084	406.483	143.034			0.00138592	3.60265e-06	1.58997	8.95921e-08	2.10406e-07	384.694	8.58757
5475					406.493	83.0131			0.00012939	4.52191e-06	1.47975	2.02178e-07	4.31777e-07	28.6141	4.83865
5477					406.555	324.102			7.91611e-06	3.42594e-07	1.82477	4.39609e-08	1.15271e-07	23.1064	4.53022
5478					406.559	133.05			3.00366e-05	2.26995e-06	1.43246	1.87769e-07	4.0468e-07	13.2323	3.72599
5480					406.567	684.23			0.000258082	7.21728e-08	1.68187	3.27408e-06	4.86831e-06	3575.89	11.8041
5481					406.577	439.086			4.97697e-06	5.00693e-08	2.17908	3.74865e-12	3.13452e-11	99.4017	6.6352
5482					406.591	125.024			0.000269331	6.73103e-06	1.6935	9.75452e-08	2.27209e-07	40.0134	5.32241
5483					406.669	402.133			0.000154044	7.19869e-07	1.76844	5.20575e-08	1.32554e-07	213.989	7.74139
5485					406.716	71.013			0.000110716	2.83528e-06	1.71431	5.31598e-07	1.00322e-06	39.0495	5.28723
5486					406.717	89.0236			0.000212013	5.79539e-05	1.38009	3.85845e-09	1.38036e-08	3.6583	1.87117
5487					406.729	305.088			7.65403e-06	8.61817e-07	1.88439	1.65466e-08	4.94596e-08	8.88127	3.15077
5488					406.797	85.0287			6.88152e-05	1.52305e-05	1.20034	2.29756e-06	3.60641e-06	4.51825	2.17576
5489			Methylphosphote	-9.32485	406.797	97.0288			0.000825436	6.38743e-06	1.72855	8.92241e-08	2.09641e-07	129.228	7.01378
5490					406.824	102.027			5.22631e-05	6.36384e-07	1.57555	1.41798e-07	3.16119e-07	82.1252	6.35975
5491					406.859	161.045			0.00375758	9.81272e-05	1.54926	1.36696e-07	3.06072e-07	38.2929	5.25901
5492					406.863	162.048			0.000254862	5.54104e-06	1.57695	1.55308e-07	3.42576e-07	45.9953	5.52341
5493					406.863	415.109			9.01749e-06	1.33019e-06	1.42746	1.13907e-06	1.95501e-06	6.7791	2.76109
5494					406.863	281.088			1.25697e-05	1.25908e-06	1.56831	5.29065e-08	1.34308e-07	9.98323	3.31951
5495					406.881	303.07			6.48984e-06	2.19072e-06	1.08611	0.00010343	0.0001019	2.96243	1.56678
5496					406.918	483.133			8.43461e-06	3.18068e-07	1.65527	2.13366e-08	6.18999e-08	26.5183	4.72892
5497					406.942	403.135			2.00697e-05	1.20167e-06	1.3792	1.45219e-06	2.41102e-06	16.7015	4.06191
5498					407.058	228.124			7.05013e-07	3.89862e-06	1.5126	0.00226816	0.00161624	0.180836	-2.46724
5499					407.123	503.161			1.23833e-05	2.15848e-07	1.76028	2.24358e-06	3.53326e-06	57.3707	5.84224
5501					407.295	380.086			1.28493e-05	1.79913e-06	1.53211	2.74884e-08	7.71321e-08	7.14196	2.83632
5502					407.349	342.113			0.000193168	2.11177e-06	1.9794	4.64804e-08	1.20758e-07	91.4723	6.51526
5504					407.436	180.059			2.30278e-05	1.98457e-06	1.41735	1.23737e-06	2.09763e-06	11.6034	3.53648
5507					407.663	263.077			1.70306e-05	2.51204e-06	1.55849	6.17331e-07	1.14469e-06	6.77958	2.7612
5508					407.697	221.067			0.00014626	1.73587e-05	1.35405	2.6097e-07	5.40686e-07	8.42579	3.07481
5510					407.741	378.089			5.98766e-05	3.19079e-06	1.65059	2.57057e-09	9.7324e-09	18.7655	4.23001
5511					407.902	379.083			0.000152003	1.56715e-05	1.62407	5.28783e-09	1.8279e-08	9.69934	3.27789
5512					407.942	229.083			7.56988e-07	1.57892e-06	1.18857	0.000586942	0.000477945	0.479433	-1.0606
5516					408.499	129.019			7.55132e-05	2.31968e-05	1.29642	0.0233815	0.0128462	3.25533	1.7028
5518					408.568	222.07			1.16079e-05	2.09017e-06	1.25465	2.55509e-06	3.94883e-06	5.55356	2.47341
5520					408.705	383.12			4.99247e-06	1.03355e-06	1.77816	1.27652e-09	5.34807e-09	4.83043	2.27215
5521					408.707	345.214			9.12205e-07	2.1416e-06	1.35617	8.56735e-06	1.13094e-05	0.425945	-1.23126
5524					409.201	425.07			4.02274e-06	8.0988e-07	1.49206	2.50771e-07	5.22263e-07	4.96708	2.3124
5525					409.438	434.17			1.65113e-06	2.37921e-06	1.37645	0.0048576	0.00319448	0.693982	-0.52703
5528					409.506	471.151			2.61656e-06	4.98561e-06	1.75355	8.21418e-06	1.0902e-05	0.524822	-0.930099
5530			dUTP	12.8424	409.772	469.155			8.50004e-06	1.44644e-05	1.4978	5.32323e-05	5.65857e-05	0.587653	-0.766962
5531					409.837	432.174			2.00096e-05	2.91511e-05	1.08078	0.00150574	0.00111969	0.686409	-0.54286
5532					409.841	550.11			1.65073e-06	3.0648e-06	1.5472	4.66326e-06	6.65045e-06	0.538608	-0.892691
5533					409.853	398.187			9.58506e-07	1.64064e-06	1.48004	0.000263155	0.000235067	0.584228	-0.775398
5535			Fludarabine	-11.623	409.867	366.215			8.70208e-07	1.68253e-06	1.42544	0.0069371	0.00439186	0.517201	-0.951203
5536					409.868	497.166			6.41102e-06	1.06397e-05	1.37116	4.58884e-05	4.97033e-05	0.602556	-0.730832
5537					409.891	433.178			3.11064e-06	4.76478e-06	1.38589	0.000867647	0.000680669	0.65284	-0.615199
5538					410.008	351.088			1.32075e-06	2.00425e-07	1.50451	4.17245e-08	1.10314e-07	6.58975	2.72022
5539					410.077	376.11			8.02388e-06	4.2819e-07	2.04135	1.22095e-09	5.15219e-09	18.7391	4.22798
5540			7,8-Dihydroneopterin 3'-triphosphate	-7.10663	410.168	496.174			1.41784e-05	2.27806e-05	1.18143	0.00014761	0.000139986	0.622388	-0.684113
5541					410.23	470.148			1.93342e-05	3.3685e-05	1.49592	4.42169e-05	4.81616e-05	0.573972	-0.800948
5542					410.236	349.091			4.37105e-06	2.30368e-07	1.94246	9.92813e-10	4.31744e-09	18.9742	4.24596
5543					410.288	495.17			8.39165e-05	0.000137694	1.38069	5.41438e-05	5.74489e-05	0.609443	-0.714436
5544					410.337	530.228			7.39578e-07	2.55665e-07	1.00707	3.39388e-06	5.0218e-06	2.89276	1.53245
5545					410.44	239.077			5.49833e-05	1.08069e-05	1.63079	0.00368016	0.00249273	5.08778	2.34704
5546			Disodium malate	-14.3011	410.821	179.056			0.000386356	2.90746e-05	1.46392	4.79948e-07	9.15546e-07	13.2885	3.7321
5548					410.912	372.226			4.9632e-07	1.27653e-06	1.45041	4.47129e-06	6.40938e-06	0.388804	-1.36288
5549					411.224	404.105			0.000539443	5.27679e-05	1.51287	8.32623e-08	1.97151e-07	10.2229	3.35374
5555					412.307	517.177			3.47141e-06	6.1548e-07	1.48445	7.96246e-05	8.08557e-05	5.64017	2.49574
5558					412.727	289.14			7.64429e-07	2.44255e-06	1.1384	0.000171899	0.000160578	0.312963	-1.67594
5559					412.774	459.045			9.43986e-06	1.58497e-06	1.40924	1.81962e-07	3.93701e-07	5.95587	2.57431
5566					414.427	556.166			3.36714e-06	3.96453e-07	1.57608	1.32097e-06	2.21854e-06	8.49316	3.0863
5568					414.572	212.013			1.7896e-06	4.25429e-06	1.50699	1.96879e-07	4.21735e-07	0.420658	-1.24928
5570					414.742	488.162			9.38594e-06	4.18164e-06	1.00491	0.000460692	0.000384534	2.24456	1.16643
5571			Diloxanide furoate	18.374	414.749	329.161			1.77808e-07	1.16501e-06	1.6266	3.12179e-06	4.67765e-06	0.152624	-2.71194
5577					415.077	115.92			2.8694e-06	5.68798e-06	1.50621	2.1821e-09	8.46667e-09	0.504468	-0.987166
5583					415.34	99.9251			3.20848e-06	4.80803e-06	1.37537	2.5273e-07	5.25816e-07	0.667317	-0.583555
5584					415.385	442.036			7.40925e-07	2.50226e-07	1.22157	1.57958e-06	2.59866e-06	2.96102	1.5661
5594					415.571	245.971			2.42729e-05	4.83161e-05	1.09629	7.23842e-05	7.4251e-05	0.502378	-0.993156
5597					415.584	161.913			2.25141e-06	3.16492e-06	1.09193	0.00264748	0.00185927	0.711363	-0.491342
5599					415.821	260.077			1.21484e-06	4.31676e-06	1.30896	4.26612e-07	8.25467e-07	0.281424	-1.82918
5608					416.664	210.041			9.60588e-07	1.49441e-06	1.10982	2.81758e-05	3.25089e-05	0.642788	-0.637586
5610					416.824	359.171			1.64911e-06	4.62567e-06	1.17692	0.000303351	0.000266653	0.356513	-1.48797
5611					416.844	353.109			2.92944e-06	1.20782e-06	1.39573	0.00937896	0.00575568	2.42539	1.27822
5613					417.33	360.175			2.10364e-07	6.43077e-07	1.08824	0.000900135	0.000703477	0.327121	-1.6121
5616			M1	7.69417	417.763	305.136			3.13449e-06	2.22576e-06	1.00722	0.00577097	0.00372727	1.40828	0.493934
5617			Nitrogen mustard N-oxide	-21.7928	417.82	173.056			5.57582e-06	1.34776e-05	1.07949	0.0302171	0.0160911	0.413709	-1.27331
5619					418.245	156.99			2.21233e-05	3.68607e-05	1.0789	9.23852e-11	5.23383e-10	0.600186	-0.736517
5620					419.285	285.134			4.24836e-07	9.70224e-07	1.21775	7.7375e-05	7.88179e-05	0.437874	-1.19141
5622					419.8	287.15			3.07321e-07	1.45013e-06	1.47132	7.47208e-07	1.35147e-06	0.211926	-2.23836
5630					421.55	493.133			1.02184e-05	3.92248e-08	2.3293	1.0796e-13	1.17931e-12	260.508	8.02518
5631					421.582	281.956			2.79379e-06	5.70668e-06	1.0645	0.0035032	0.00238564	0.489565	-1.03043
5633					422.113	402.089			3.54536e-05	8.62009e-07	1.95587	6.78594e-08	1.642e-07	41.1291	5.36209
5634					422.242	406.12			1.50317e-05	5.75764e-06	1.48429	0.0335639	0.017645	2.61075	1.38446
5635					422.346	381.099			3.30283e-06	1.14031e-06	1.26417	0.0361235	0.0188069	2.89644	1.53428
5636					422.374	420.099			1.9624e-05	3.78154e-07	1.86584	1.20175e-08	3.74936e-08	51.8941	5.6975
5637					422.378	393.081			6.75546e-06	2.53843e-07	1.75066	6.77781e-08	1.64038e-07	26.6128	4.73405
5638					422.637	395.078			1.86446e-06	1.97044e-07	1.53651	1.29085e-07	2.91222e-07	9.46218	3.24217
5640					423.111	520.152			2.04501e-05	8.57089e-08	2.28485	1.98861e-13	2.08361e-12	238.599	7.89844
5646					424.061	346.159			1.03924e-07	3.1964e-07	1.08197	0.00508151	0.00332438	0.325129	-1.62091
5648					424.147	547.074			8.17252e-07	2.25428e-07	1.42339	6.10435e-07	1.1335e-06	3.62533	1.85811
5649					424.376	195.906			3.04458e-05	5.07308e-05	1.33069	0.00029126	0.000257204	0.600143	-0.736621
5654					425.03	349.091			4.27267e-06	1.26295e-07	2.17845	2.07515e-18	7.21316e-17	33.831	5.08027
5656					426.01	362.094			2.58569e-06	6.23863e-07	1.8919	9.53749e-07	1.67626e-06	4.14464	2.05125
5659					427.087	327.093			2.68964e-05	1.13165e-06	1.66241	2.42183e-07	5.06598e-07	23.7675	4.57092
5661					427.654	434.115			4.51787e-06	2.23116e-07	1.9162	3.65266e-09	1.31579e-08	20.249	4.33978
5666					428.218	399.115			9.20268e-06	4.92784e-06	1.30011	0.000427523	0.000360025	1.86749	0.9011
5668					429.225	210.931			9.77036e-07	1.62566e-06	1.27203	2.53877e-05	2.9597e-05	0.601009	-0.734542
5671					430.184	376.11			8.73834e-06	2.23841e-07	2.21502	3.83087e-15	5.35129e-14	39.0382	5.28681
5680					431.368	517.177			7.06814e-06	9.82093e-08	1.79947	4.34242e-11	2.70937e-10	71.9702	6.16933
5684					431.76	561.204			1.59745e-06	3.26607e-07	1.20644	0.0242508	0.0132577	4.89104	2.29014
5686					431.883	519.157			9.03832e-07	1.67508e-07	1.01972	0.000682556	0.00054803	5.39575	2.43182
5700					434.64	453.119			1.47904e-06	4.76583e-08	1.89616	1.18399e-08	3.70334e-08	31.0342	4.95579
5702					434.844	478.141			1.28677e-05	2.10072e-07	2.17733	2.02443e-09	7.93486e-09	61.254	5.93673
5703					434.923	509.128			9.4545e-07	2.22115e-07	1.32036	1.35677e-05	1.70449e-05	4.25658	2.08969
5704					435.12	536.146			2.3645e-06	5.88343e-07	1.39628	2.46404e-06	3.82897e-06	4.01892	2.00681
5705					435.138	533.081			5.60078e-07	1.49864e-08	1.62088	7.18749e-09	2.4084e-08	37.3723	5.2239
5706					435.625	458.16			1.95321e-05	8.72882e-08	2.15645	3.11641e-11	2.05184e-10	223.765	7.80584
5710					436.202	473.151			1.76385e-06	8.55394e-07	1.19545	0.00279019	0.00194933	2.06204	1.04407
5711					436.537	343.125			1.09347e-05	6.9242e-07	1.62681	0.00393003	0.00264257	15.792	3.98113
5712					436.556	260.089			1.26922e-06	2.77239e-06	1.04041	0.000253997	0.0002278	0.457807	-1.12719
5715					437.171	403.093			4.47578e-06	3.76004e-07	1.14296	2.69758e-07	5.56409e-07	11.9036	3.57332
5716					437.535	402.089			4.50862e-05	7.13727e-07	1.90988	8.54627e-08	2.01784e-07	63.1701	5.98117
5717					437.57	393.081			3.56587e-06	1.0414e-07	1.74808	1.05592e-07	2.43933e-07	34.2411	5.09766
5718					437.59	420.099			1.0459e-05	3.10671e-07	1.84524	3.05992e-08	8.45849e-08	33.6659	5.07322
5719					437.69	377.086			4.69951e-05	4.36727e-06	1.7757	9.65759e-08	2.25176e-07	10.7608	3.42771
5720					437.772	156.991			1.91541e-05	3.29963e-05	1.00735	2.78999e-09	1.04227e-08	0.580491	-0.784653
5721					437.91	503.161			4.6411e-06	1.00199e-06	1.38748	0.0398062	0.0204652	4.63187	2.2116
5723					438.245	494.136			2.57866e-06	4.14292e-08	2.23564	4.72222e-13	4.63625e-12	62.2425	5.95983
5725					438.553	459.045			3.1741e-06	2.89028e-07	1.77645	1.09221e-11	8.15758e-11	10.982	3.45707
5726					438.784	464.125			8.16614e-05	2.39191e-07	2.1798	3.68316e-11	2.3562e-10	341.406	8.41535
5730			Perfluorohexane sulfonic acid	19.3045	438.989	401.13			3.20839e-05	5.31038e-07	1.9974	1.18182e-09	5.01254e-09	60.4173	5.91689
5732					439.38	440.107			1.14982e-06	8.65626e-08	1.41025	2.52341e-10	1.25921e-09	13.2831	3.73152
5733			N,N-Diethyl-2-[4-[6-methoxy-2-(4-methoxyphenyl)-1H-inden-3-yl]phenoxy]ethamine hydrochloride	22.1676	439.393	481.056			5.67135e-07	6.04816e-08	1.75331	3.13673e-10	1.52768e-09	9.37699	3.22912
5734					439.51	307.115			2.9151e-06	5.81997e-07	1.18004	2.13144e-05	2.53124e-05	5.0088	2.32446
5735					439.822	501.055			1.75581e-06	1.41683e-07	1.72839	4.33425e-07	8.36902e-07	12.3925	3.6314
5736					439.885	483.054			6.52498e-07	1.0727e-07	1.66376	3.9871e-09	1.42027e-08	6.08276	2.60473
5744					441.702	523.143			2.73768e-06	8.25116e-08	1.91406	2.49421e-06	3.86884e-06	33.1793	5.05221
5745					441.732	318.131			1.15642e-05	4.08177e-05	1.11958	4.61096e-06	6.58501e-06	0.283312	-1.81953
5749					442.223	550.162			8.11331e-06	8.0272e-08	2.09891	1.87376e-06	3.01924e-06	101.073	6.65925
5776					447.56	397.135			3.00109e-06	3.29925e-07	1.71134	3.71914e-10	1.77229e-09	9.09627	3.18528
5779					447.628	421.135			4.2001e-06	1.70074e-07	1.86258	1.41144e-10	7.56901e-10	24.6957	4.62619
5792					448.478	320.828			4.37291e-06	6.29523e-06	1.0576	0.0308603	0.0163928	0.694639	-0.525665
5793			8-Hydroxydesmethylclomipramine	-12.8275	448.545	317.828			2.74255e-06	3.98878e-06	1.02702	0.0279975	0.0150404	0.687566	-0.54043
5794					448.764	555.125			2.73036e-05	1.0877e-07	2.13421	6.63164e-12	5.23782e-11	251.02	7.97166
5797			Triticozole	20.1185	448.836	318.827			2.91645e-06	4.30789e-06	1.10638	0.0163955	0.00942093	0.677002	-0.562769
5799					449.328	439.076			7.72867e-06	1.91432e-07	1.99075	2.72456e-09	1.02173e-08	40.3729	5.33532
5802					449.527	557.082			5.92977e-06	1.22241e-08	2.18617	3.67598e-12	3.0785e-11	485.088	8.9221
5803					449.584	239.023			9.4684e-07	1.89995e-06	1.07608	0.000194925	0.000179551	0.49835	-1.00477
5825			UTP	5.7401	450.755	485.151			6.01024e-06	1.12639e-06	1.58454	1.01433e-06	1.76885e-06	5.33582	2.41571
5871			Physalolactone	-19.532	453.999	540.054			4.34768e-06	1.21061e-06	1.38039	1.78357e-07	3.86843e-07	3.5913	1.8445
5873					454.067	471.135			1.02188e-06	5.03333e-07	1.31574	0.00439615	0.00292246	2.03022	1.02163
5876					454.507	504.165			3.55389e-06	2.68849e-07	1.66949	5.21739e-09	1.80617e-08	13.2189	3.72453
5879					454.681	603.087			1.51528e-06	2.39544e-07	1.81797	4.88242e-07	9.29753e-07	6.32569	2.66122
5884					455.209	355.088			1.07634e-05	2.59771e-06	1.13075	0.0416384	0.0212758	4.14343	2.05082
5898					458.132	539.139			8.99759e-06	6.69918e-07	1.64326	2.0248e-06	3.23184e-06	13.4309	3.74748
5899					458.958	566.158			1.66965e-05	1.46221e-06	1.53615	1.87167e-06	3.01632e-06	11.4187	3.51332
5902					459.543	495.112			7.72219e-07	3.65024e-08	1.92263	4.8623e-08	1.25346e-07	21.1553	4.40295
5908					461.139	404.105			5.1976e-05	1.48415e-06	1.81789	0.000275916	0.000245094	35.0207	5.13014
5929					466.094	561.168			1.1817e-06	5.45302e-07	1.1578	2.99075e-05	3.42875e-05	2.16706	1.11574
5939					467.14	359.12			2.64771e-06	2.30704e-07	2.00406	2.74404e-08	7.70153e-08	11.4767	3.52063
5940					467.255	345.178			3.1432e-07	7.46416e-07	1.30187	1.09923e-05	1.41576e-05	0.421105	-1.24775
5945					469.202	113.024			7.69007e-05	2.09603e-05	1.19663	2.27391e-05	2.67777e-05	3.66888	1.87534
5951					472.518	425.13			2.71096e-06	6.81212e-07	1.34351	8.94292e-07	1.58396e-06	3.97961	1.99263
5952					472.934	383.12			8.07127e-06	2.13692e-06	1.34427	9.40613e-07	1.65599e-06	3.77706	1.91726
5962			Prochlorperazine mesylate	-0.187967	476.204	567.161			1.15468e-05	8.06492e-07	1.53347	5.0744e-06	7.15952e-06	14.3173	3.83969
5964					476.556	566.158			6.12465e-05	4.47553e-06	1.59328	2.11412e-06	3.35587e-06	13.6847	3.7745
5968					477.116	541.135			7.94893e-06	4.89091e-07	1.47807	5.94324e-07	1.10721e-06	16.2525	4.02259
5969					477.436	539.138			2.73055e-05	1.92168e-06	1.62821	6.6637e-06	9.05983e-06	14.2092	3.82875
5972					477.624	540.141			5.09118e-06	3.2907e-07	1.54543	8.53654e-07	1.52005e-06	15.4714	3.95153
5973					477.738	621.099			3.81453e-06	2.74232e-07	1.57241	8.49065e-09	2.78928e-08	13.9099	3.79804
5976					478.296	464.125			1.05388e-05	3.295e-08	2.19408	1.60019e-08	4.79968e-08	319.843	8.32122
5977					478.389	504.165			9.01623e-06	1.84836e-06	1.43859	0.000335723	0.00029153	4.87796	2.28628
5981					478.892	439.104			1.62736e-06	2.33345e-08	1.87495	6.23055e-10	2.85059e-09	69.7405	6.12392
5983					479.012	272.883			2.33559e-05	3.04196e-05	1.09002	0.0302203	0.0160926	0.767791	-0.381214
5984					479.118	194.906			0.000294149	0.00039606	1.0041	0.00396041	0.00266063	0.742687	-0.429173
5985					479.145	273.883			4.64246e-06	6.30445e-06	1.19487	0.00776866	0.00485525	0.736379	-0.44148
5994					482.063	404.105			4.10459e-05	1.42079e-06	1.81888	8.57386e-08	2.02363e-07	28.8894	4.85247
6006					486.145	259.141			5.47576e-07	8.98099e-07	1.3107	0.00365771	0.00247916	0.609705	-0.713816
6008					486.445	587.123			1.05185e-06	2.43268e-08	1.59575	9.31758e-10	4.08533e-09	43.2385	5.43424
6012					487.588	323.098			7.08153e-05	5.58178e-07	1.96847	1.62945e-07	3.57286e-07	126.869	6.98719
6014					487.827	263.077			0.000100097	5.01322e-07	1.80581	2.43237e-07	5.08529e-07	199.666	7.64145
6015					487.865	324.102			8.92644e-06	4.94994e-08	1.8171	2.62671e-07	5.43741e-07	180.334	7.49453
6018					488.392	305.088			1.0277e-05	1.64012e-07	1.93247	3.575e-07	7.06701e-07	62.6601	5.96948
6019					488.466	345.08			1.00908e-06	5.35881e-08	1.35394	2.4678e-08	7.02034e-08	18.8303	4.23498
6020					488.514	285.059			1.77297e-06	3.88213e-08	1.49787	7.04612e-09	2.36624e-08	45.6701	5.51318
6025					491.067	666.219			3.32264e-06	1.19163e-07	1.80644	1.13318e-08	3.57034e-08	27.8832	4.80132
6026					491.087	728.212			2.98769e-06	9.4804e-08	1.7982	4.94388e-08	1.27074e-07	31.5144	4.97794
6027			1-epi-Valienol 7-phosphate	-14.2766	491.104	257.151			7.94737e-07	4.52673e-06	1.24978	0.000943207	0.000733738	0.175565	-2.50992
6028					491.168	701.193			2.40254e-06	9.86569e-08	1.76799	2.12574e-08	6.17002e-08	24.3524	4.60599
6050					511.57	521.172			1.04518e-06	9.18066e-09	1.92358	5.50733e-09	1.89519e-08	113.846	6.83094
6064					515.778	666.219			3.73196e-06	5.79386e-07	1.31227	1.30814e-07	2.94616e-07	6.44123	2.68734
6065					515.976	404.105			3.42056e-05	7.0301e-07	1.8183	0.0014326	0.00107055	48.6559	5.60454
6090					531.617	683.227			1.08623e-06	8.93678e-09	1.82523	3.302e-08	9.02333e-08	121.546	6.92536
6243					652.238	404.105			2.36777e-06	8.71406e-08	1.61488	2.43852e-06	3.79515e-06	27.1719	4.76404
6245					653.383	377.086			4.12998e-06	1.89305e-07	1.49883	2.77194e-06	4.22908e-06	21.8165	4.44735
6359					28.5968	289.111			2.1947e-05	0.000132647	1.07048	0.0176409	0.0100408	0.165454	-2.5955
