# Supplementary material for: Disrupted gut microecology after high-dose 131I therapy and radioprotective effects of arachidonic acid supplementation
Source: Eur J Nucl Med Mol Imaging. 2024 Apr 2;51(8):2395–408. doi: 10.1007/s00259-024-06688-9 (PMC11178657; doi:10.1007/s00259-024-06688-9)
Supplement: Supplementary file 7 — Supplementary file7 (XLSX 49 KB) [file 259_2024_6688_MOESM7_ESM.xlsx]

## Sheet: 4Gy_vs_Con
GeneName	Accession	Description	#.Unique.Peptides	Score	MEAN N	MEAN C	P-VALUE	Q-VALUE	P-VALUE-chitest	FOLD CHANGE	LOG_FOLDCHANGE	normalized_N2	normalized_N3	normalized_N4	normalized_C2	normalized_C3	normalized_C4	ori_N2	ori_N3	ori_N4	ori_C2	ori_C3	ori_C4
Pnlip	Q6P8U6	Pancreatic triacylglycerol lipase OS=Mus musculus OX=10090 GN=Pnlip PE=1 SV=1	12	91.92	5.63049e+06	6.07455e+07	4.82085e-05	0.124137		0.0926898	-3.43145	2.79377e+06	4.15973e+06	9.93797e+06	6.46477e+07	5.93192e+07	5.82698e+07	2.79377e+06	4.15973e+06	9.93797e+06	6.46477e+07	5.93192e+07	5.82698e+07
H2-Ab1	P14483	H-2 class II histocompatibility antigen, A beta chain OS=Mus musculus OX=10090 GN=H2-Ab1 PE=1 SV=1	11	192.09	4.93977e+07	9.97971e+07	0.0064608	1		0.494981	-1.01455	5.87276e+07	4.53761e+07	4.40894e+07	1.138e+08	1.01025e+08	8.45669e+07	5.87276e+07	4.53761e+07	4.40894e+07	1.138e+08	1.01025e+08	8.45669e+07
Npnt	Q91V88	Nephronectin OS=Mus musculus OX=10090 GN=Npnt PE=1 SV=1	11	125.65	2.86335e+07	4.80923e+07	0.037653	1		0.595387	-0.7481	2.03871e+07	3.48348e+07	3.06787e+07	3.88035e+07	5.38631e+07	5.16103e+07	2.03871e+07	3.48348e+07	3.06787e+07	3.88035e+07	5.38631e+07	5.16103e+07
Cela2a	P05208	Chymotrypsin-like elastase family member 2A OS=Mus musculus OX=10090 GN=Cela2a PE=1 SV=1	5	58.05	4.61503e+06	2.99428e+07	0.0123678	1		0.154128	-2.6978	1.27688e+07	173795	902483	3.81018e+07	2.754e+07	2.41867e+07	1.27688e+07	173795	902483	3.81018e+07	2.754e+07	2.41867e+07
Ktn1	Q61595	Kinectin OS=Mus musculus OX=10090 GN=Ktn1 PE=1 SV=1	14	118.04	3.04548e+07	1.66884e+07	0.0386528	1		1.82491	0.867825	3.32088e+07	2.22138e+07	3.59417e+07	1.32594e+07	1.79923e+07	1.88134e+07	3.32088e+07	2.22138e+07	3.59417e+07	1.32594e+07	1.79923e+07	1.88134e+07
Manf	Q9CXI5	Mesencephalic astrocyte-derived neurotrophic factor OS=Mus musculus OX=10090 GN=Manf PE=1 SV=1	7	73.91	3.4752e+07	6.11394e+07	0.0121738	1		0.568406	-0.815006	2.48545e+07	4.42393e+07	3.51623e+07	6.4144e+07	5.65322e+07	6.2742e+07	2.48545e+07	4.42393e+07	3.51623e+07	6.4144e+07	5.65322e+07	6.2742e+07
Tnpo3	Q6P2B1	Transportin-3 OS=Mus musculus OX=10090 GN=Tnpo3 PE=1 SV=1	10	39.36	1.07178e+07	6.04286e+06	0.0319156	1		1.77364	0.826712	1.20571e+07	1.2181e+07	7.91541e+06	5.55155e+06	6.73771e+06	5.83931e+06	1.20571e+07	1.2181e+07	7.91541e+06	5.55155e+06	6.73771e+06	5.83931e+06
Hbb-b2	P02089	Hemoglobin subunit beta-2 OS=Mus musculus OX=10090 GN=Hbb-b2 PE=1 SV=2	1	295.43	1.71519e+07	6.8743e+06	0.0376219	1		2.49508	1.31909	1.7704e+07	1.35163e+07	2.02355e+07	1.91164e+06	1.13137e+07	7.39761e+06	1.7704e+07	1.35163e+07	2.02355e+07	1.91164e+06	1.13137e+07	7.39761e+06
Arhgdib	Q61599	Rho GDP-dissociation inhibitor 2 OS=Mus musculus OX=10090 GN=Arhgdib PE=1 SV=3	4	45.91	5.23459e+06	9.08952e+06	0.029452	1		0.575893	-0.796128	3.47562e+06	4.98086e+06	7.24727e+06	8.66297e+06	8.74595e+06	9.85963e+06	3.47562e+06	4.98086e+06	7.24727e+06	8.66297e+06	8.74595e+06	9.85963e+06
Gne	Q91WG8	Bifunctional UDP-N-acetylglucosamine 2-epimerase/N-acetylmannosamine kinase OS=Mus musculus OX=10090 GN=Gne PE=1 SV=1	7	67.94	1.23869e+07	5.07251e+06	0.0310474	1		2.44197	1.28805	1.01788e+07	1.17725e+07	1.52095e+07	2.01415e+06	7.81272e+06	5.39067e+06	1.01788e+07	1.17725e+07	1.52095e+07	2.01415e+06	7.81272e+06	5.39067e+06
Cd48	P18181	CD48 antigen OS=Mus musculus OX=10090 GN=Cd48 PE=1 SV=1	5	64.97	7.39514e+06	1.36115e+07	0.0012644	1		0.543302	-0.880174	6.39362e+06	8.4275e+06	7.3643e+06	1.30211e+07	1.45936e+07	1.32198e+07	6.39362e+06	8.4275e+06	7.3643e+06	1.30211e+07	1.45936e+07	1.32198e+07
Clps	Q9CQC2	Colipase OS=Mus musculus OX=10090 GN=Clps PE=1 SV=1	4	75.34	1.10238e+07	3.8523e+07	0.0450277	1		0.286162	-1.8051	3.68843e+06	9.98571e+06	1.93973e+07	4.27483e+07	2.23504e+07	5.04703e+07	3.68843e+06	9.98571e+06	1.93973e+07	4.27483e+07	2.23504e+07	5.04703e+07
Serpina3n	Q91WP6	Serine protease inhibitor A3N OS=Mus musculus OX=10090 GN=Serpina3n PE=1 SV=1	3	32.04	537393	72419.4	0.0140338	1	0.0832645	7.42056	2.89153	500859	730968	380351	29331.2	29331.2	158596	500859	730968	380351			158596
Mup2	P11589	Major urinary protein 2 OS=Mus musculus OX=10090 GN=Mup2 PE=1 SV=1	1	30.03	352043	6.62444e+06	0.0329773	1	0.0832645	0.0531431	-4.23397	29331.2	29331.2	997468	9.46026e+06	7.48687e+06	2.92618e+06			997468	9.46026e+06	7.48687e+06	2.92618e+06
Dpt	Q9QZZ6	Dermatopontin OS=Mus musculus OX=10090 GN=Dpt PE=1 SV=1	7	53.08	2.25708e+07	4.01585e+07	0.00193353	1		0.562044	-0.831245	2.34682e+07	2.29468e+07	2.12975e+07	4.48097e+07	3.73813e+07	3.82843e+07	2.34682e+07	2.29468e+07	2.12975e+07	4.48097e+07	3.73813e+07	3.82843e+07
Mms19	Q9D071	MMS19 nucleotide excision repair protein homolog OS=Mus musculus OX=10090 GN=Mms19 PE=1 SV=1	5	42.23	3.56657e+06	1.71226e+06	0.0418087	1		2.08295	1.05863	3.777e+06	3.30399e+06	3.61872e+06	494576	2.21071e+06	2.43151e+06	3.777e+06	3.30399e+06	3.61872e+06	494576	2.21071e+06	2.43151e+06
Mia2	Q91ZV0	Melanoma inhibitory activity protein 2 OS=Mus musculus OX=10090 GN=Mia2 PE=1 SV=3	6	23.39	6.68811e+06	3.53445e+06	0.0377137	1		1.89227	0.920114	8.19784e+06	6.12106e+06	5.74543e+06	2.20402e+06	4.54219e+06	3.85713e+06	8.19784e+06	6.12106e+06	5.74543e+06	2.20402e+06	4.54219e+06	3.85713e+06
Myadm	O35682	Myeloid-associated differentiation marker OS=Mus musculus OX=10090 GN=Myadm PE=1 SV=2	4	54.77	2.31441e+07	4.57283e+07	0.0150866	1		0.506122	-0.982442	2.91984e+07	2.5087e+07	1.5147e+07	4.20529e+07	4.21296e+07	5.30024e+07	2.91984e+07	2.5087e+07	1.5147e+07	4.20529e+07	4.21296e+07	5.30024e+07
Ca4	Q64444	Carbonic anhydrase 4 OS=Mus musculus OX=10090 GN=Ca4 PE=1 SV=1	5	73	1.45871e+07	2.81471e+07	0.0124182	1		0.518246	-0.94829	1.73697e+07	1.06359e+07	1.57558e+07	3.05416e+07	3.05354e+07	2.33642e+07	1.73697e+07	1.06359e+07	1.57558e+07	3.05416e+07	3.05354e+07	2.33642e+07
Kif13a	Q9EQW7	Kinesin-like protein KIF13A OS=Mus musculus OX=10090 GN=Kif13a PE=1 SV=1	2	33.91	8.21023e+06	3.73196e+06	0.0178224	1		2.19998	1.13749	7.165e+06	8.16864e+06	9.29703e+06	1.78529e+06	4.58665e+06	4.82395e+06	7.165e+06	8.16864e+06	9.29703e+06	1.78529e+06	4.58665e+06	4.82395e+06
Cel	Q64285	Bile salt-activated lipase OS=Mus musculus OX=10090 GN=Cel PE=1 SV=1	6	17.22	4.97251e+06	1.77097e+07	0.0388075	1		0.280779	-1.8325	6.09555e+06	2.64335e+06	6.17864e+06	2.52727e+07	1.63918e+07	1.14647e+07	6.09555e+06	2.64335e+06	6.17864e+06	2.52727e+07	1.63918e+07	1.14647e+07
Ptges2	Q8BWM0	Prostaglandin E synthase 2 OS=Mus musculus OX=10090 GN=Ptges2 PE=1 SV=3	4	13.6	8.34402e+06	2.10083e+06	0.00555713	1		3.97178	1.98979	6.13103e+06	9.38134e+06	9.5197e+06	2.423e+06	2.3883e+06	1.49118e+06	6.13103e+06	9.38134e+06	9.5197e+06	2.423e+06	2.3883e+06	1.49118e+06
Ppp1r14a	Q91VC7	Protein phosphatase 1 regulatory subunit 14A OS=Mus musculus OX=10090 GN=Ppp1r14a PE=1 SV=1	2	40.14	7.7291e+06	1.36468e+06	0.0277759	1	0.273322	5.66368	2.50174	8.70073e+06	1.0092e+07	4.39461e+06	29331.2	2.72081e+06	1.3439e+06	8.70073e+06	1.0092e+07	4.39461e+06		2.72081e+06	1.3439e+06
Cdc16	Q8R349	Cell division cycle protein 16 homolog OS=Mus musculus OX=10090 GN=Cdc16 PE=1 SV=1	5	11.46	5.11566e+06	2.511e+06	0.0401271	1		2.0373	1.02666	4.1627e+06	5.27921e+06	5.90505e+06	1.12003e+06	3.01054e+06	3.40242e+06	4.1627e+06	5.27921e+06	5.90505e+06	1.12003e+06	3.01054e+06	3.40242e+06
Hmgcs1	Q8JZK9	Hydroxymethylglutaryl-CoA synthase, cytoplasmic OS=Mus musculus OX=10090 GN=Hmgcs1 PE=1 SV=1	2	36.33	1.31093e+06	4.57249e+06	0.00233406	1		0.2867	-1.80238	922858	1.94835e+06	1.06159e+06	5.24872e+06	4.08952e+06	4.37922e+06	922858	1.94835e+06	1.06159e+06	5.24872e+06	4.08952e+06	4.37922e+06
Galnt1	O08912	Polypeptide N-acetylgalactosaminyltransferase 1 OS=Mus musculus OX=10090 GN=Galnt1 PE=1 SV=1	3	6.38	2.02273e+06	3.7876e+06	0.0186199	1		0.53404	-0.90498	1.17513e+06	2.15998e+06	2.73308e+06	3.64101e+06	3.85868e+06	3.86309e+06	1.17513e+06	2.15998e+06	2.73308e+06	3.64101e+06	3.85868e+06	3.86309e+06
Exosc7	Q9D0M0	Exosome complex exonuclease RRP42 OS=Mus musculus OX=10090 GN=Exosc7 PE=1 SV=2	4	21.65	4.3563e+06	1.97962e+06	0.00343643	1		2.20057	1.13788	4.16699e+06	4.91428e+06	3.98763e+06	1.61764e+06	1.84335e+06	2.47786e+06	4.16699e+06	4.91428e+06	3.98763e+06	1.61764e+06	1.84335e+06	2.47786e+06
Prg3	Q9JL95	Proteoglycan 3 OS=Mus musculus OX=10090 GN=Prg3 PE=2 SV=1	2	11.77	3.00695e+06	1.01051e+07	0.0022113	1		0.297568	-1.74871	2.09573e+06	3.54769e+06	3.37743e+06	8.34787e+06	1.13751e+07	1.05923e+07	2.09573e+06	3.54769e+06	3.37743e+06	8.34787e+06	1.13751e+07	1.05923e+07
Phldb1	Q6PDH0	Pleckstrin homology-like domain family B member 1 OS=Mus musculus OX=10090 GN=Phldb1 PE=1 SV=1	2	15.53	1.43123e+06	755307	0.0311847	1		1.89489	0.922117	1.16749e+06	1.78906e+06	1.33712e+06	579894	788792	897235	1.16749e+06	1.78906e+06	1.33712e+06	579894	788792	897235
Scyl2	Q8CFE4	SCY1-like protein 2 OS=Mus musculus OX=10090 GN=Scyl2 PE=1 SV=1	3	9.4	2.21153e+06	5.13598e+06	0.00852707	1		0.430595	-1.2156	1.76617e+06	1.89602e+06	2.9724e+06	5.81098e+06	4.22879e+06	5.36818e+06	1.76617e+06	1.89602e+06	2.9724e+06	5.81098e+06	4.22879e+06	5.36818e+06
Cdk11b	P24788	Cyclin-dependent kinase 11B OS=Mus musculus OX=10090 GN=Cdk11b PE=1 SV=2	2	12.14	2.10011e+06	1.08642e+06	0.030341	1		1.93306	0.950889	1.62661e+06	2.6063e+06	2.06743e+06	1.23386e+06	1.18156e+06	843834	1.62661e+06	2.6063e+06	2.06743e+06	1.23386e+06	1.18156e+06	843834
Homer3	Q99JP6	Homer protein homolog 3 OS=Mus musculus OX=10090 GN=Homer3 PE=1 SV=2	3	6.54	2.79487e+06	1.37575e+06	0.0328257	1		2.03152	1.02256	3.3166e+06	2.77926e+06	2.28876e+06	1.35628e+06	815796	1.95518e+06	3.3166e+06	2.77926e+06	2.28876e+06	1.35628e+06	815796	1.95518e+06
Pbrm1	Q8BSQ9	Protein polybromo-1 OS=Mus musculus OX=10090 GN=Pbrm1 PE=1 SV=4	3	5.65	979982	2.36854e+06	0.00623351	1		0.413749	-1.27317	903646	598148	1.43815e+06	2.50914e+06	2.41257e+06	2.18391e+06	903646	598148	1.43815e+06	2.50914e+06	2.41257e+06	2.18391e+06
Pla2g1b	Q9Z0Y2	Phospholipase A2 OS=Mus musculus OX=10090 GN=Pla2g1b PE=1 SV=1	2	3.17	29331.2	3.60112e+06	0.0436917	1	0.0143059	0.00814503	-6.93986	29331.2	29331.2	29331.2	4.2708e+06	2.0612e+06	4.47135e+06				4.2708e+06	2.0612e+06	4.47135e+06
Hvcn1	Q3U2S8	Voltage-gated hydrogen channel 1 OS=Mus musculus OX=10090 GN=Hvcn1 PE=1 SV=2	2	3.36	856882	2.57101e+06	0.0136841	1		0.333285	-1.58517	960909	1.16682e+06	442915	3.23584e+06	2.06882e+06	2.40838e+06	960909	1.16682e+06	442915	3.23584e+06	2.06882e+06	2.40838e+06
Smim24	Q0VG18	Small integral membrane protein 24 OS=Mus musculus OX=10090 GN=Smim24 PE=1 SV=1	1	2.35	114360	900248	0.0199713	1	0.0832645	0.127032	-2.97673	29331.2	29331.2	284419	1.27533e+06	780899	644511			284419	1.27533e+06	780899	644511
Cadm3	Q99N28	Cell adhesion molecule 3 OS=Mus musculus OX=10090 GN=Cadm3 PE=1 SV=1	2	5.6	2.21245e+06	686243	0.0234643	1	0.273322	3.22401	1.68886	2.43455e+06	2.38527e+06	1.81754e+06	29331.2	1.34389e+06	685505	2.43455e+06	2.38527e+06	1.81754e+06		1.34389e+06	685505
Pdlim2	Q8R1G6	PDZ and LIM domain protein 2 OS=Mus musculus OX=10090 GN=Pdlim2 PE=1 SV=1	2	7.15	2.04696e+06	1.02932e+06	0.0108392	1		1.98866	0.991798	1.93698e+06	2.47417e+06	1.72974e+06	941437	1.08555e+06	1.06097e+06	1.93698e+06	2.47417e+06	1.72974e+06	941437	1.08555e+06	1.06097e+06
Fam91a1	Q3UVG3	Protein FAM91A1 OS=Mus musculus OX=10090 GN=Fam91a1 PE=1 SV=1	1	12.7	1.74879e+07	6.75888e+06	0.0235691	1		2.58739	1.3715	2.09903e+07	1.27803e+07	1.8693e+07	1.02792e+07	4.96539e+06	5.03203e+06	2.09903e+07	1.27803e+07	1.8693e+07	1.02792e+07	4.96539e+06	5.03203e+06
Khdrbs3	Q9R226	KH domain-containing, RNA-binding, signal transduction-associated protein 3 OS=Mus musculus OX=10090 GN=Khdrbs3 PE=1 SV=1	1	0	4.62538e+06	9.29082e+06	0.0406861	1		0.497844	-1.00623	7.64386e+06	2.57418e+06	3.65808e+06	9.15779e+06	8.90318e+06	9.81149e+06	7.64386e+06	2.57418e+06	3.65808e+06	9.15779e+06	8.90318e+06	9.81149e+06
Rbp7	Q9EPC5	Retinoid-binding protein 7 OS=Mus musculus OX=10090 GN=Rbp7 PE=1 SV=1	1	0	561481	1.59639e+06	0.047171	1	0.273322	0.351719	-1.50751	29331.2	1.09791e+06	557205	1.88335e+06	1.68298e+06	1.22285e+06		1.09791e+06	557205	1.88335e+06	1.68298e+06	1.22285e+06
Aplp2	Q06335	Amyloid beta precursor like protein 2 OS=Mus musculus OX=10090 GN=Aplp2 PE=1 SV=4	1	2.19	427392	155619	0.0212704	1	0.273322	2.74639	1.45754	395881	383032	503261	29331.2	227348	210179	395881	383032	503261		227348	210179
Ang	P21570	Angiogenin OS=Mus musculus OX=10090 GN=Ang PE=1 SV=1	1	0	4.86845e+06	1.21647e+07	0.0485954	1	0.273322	0.400211	-1.32117	29331.2	8.51825e+06	6.05776e+06	1.2572e+07	1.09091e+07	1.3013e+07		8.51825e+06	6.05776e+06	1.2572e+07	1.09091e+07	1.3013e+07
Cdhr5	Q8VHF2	Cadherin-related family member 5 OS=Mus musculus OX=10090 GN=Cdhr5 PE=1 SV=1	1	1.78	1.41848e+06	344187	0.0481618	1	0.0832645	4.12126	2.04308	1.72096e+06	999888	1.5346e+06	29331.2	29331.2	973898	1.72096e+06	999888	1.5346e+06			973898
Bcas1	Q80YN3	Breast carcinoma-amplified sequence 1 homolog OS=Mus musculus OX=10090 GN=Bcas1 PE=1 SV=3	1	5.61	1.56588e+06	279555	0.0147526	1	0.0832645	5.60132	2.48577	1.91234e+06	1.52006e+06	1.26523e+06	29331.2	29331.2	780004	1.91234e+06	1.52006e+06	1.26523e+06			780004
Chd6	A3KFM7	Chromodomain-helicase-DNA-binding protein 6 OS=Mus musculus OX=10090 GN=Chd6 PE=1 SV=1	1	5.69	8.26485e+06	1.65147e+06	0.0177315	1	0.273322	5.00453	2.32324	5.42422e+06	1.00318e+07	9.33856e+06	29331.2	1.72932e+06	3.19576e+06	5.42422e+06	1.00318e+07	9.33856e+06		1.72932e+06	3.19576e+06
Dffa	O54786	DNA fragmentation factor subunit alpha OS=Mus musculus OX=10090 GN=Dffa PE=1 SV=2	1	0	1.74701e+06	29331.2	0.0251954	1	0.0143059	59.5615	5.89631	2.10237e+06	1.19917e+06	1.9395e+06	29331.2	29331.2	29331.2	2.10237e+06	1.19917e+06	1.9395e+06
Tenm3	Q9WTS6	Teneurin-3 OS=Mus musculus OX=10090 GN=Tenm3 PE=1 SV=1	1	1.66	2.21513e+06	6.7374e+06	0.0308268	1		0.328781	-1.6048	958075	4.50482e+06	1.18249e+06	7.68782e+06	7.32056e+06	5.20381e+06	958075	4.50482e+06	1.18249e+06	7.68782e+06	7.32056e+06	5.20381e+06
Gm5629	P06327	Ig heavy chain V region VH558 A1/A4 OS=Mus musculus OX=10090 GN=Gm5629 PE=2 SV=1	1	8.94	2.3119e+07	4.9801e+07	0.0275027	1		0.464227	-1.1071	2.26319e+07	2.98933e+07	1.68317e+07	5.59204e+07	5.74565e+07	3.60261e+07	2.26319e+07	2.98933e+07	1.68317e+07	5.59204e+07	5.74565e+07	3.60261e+07
Cyp3a25	O09158	Cytochrome P450 3A25 OS=Mus musculus OX=10090 GN=Cyp3a25 PE=1 SV=1	1	3.25	680361	209097	0.019644	1	0.273322	3.2538	1.70213	519626	753780	767675	29331.2	241762	356198	519626	753780	767675		241762	356198
Mau2	Q9D2X5	MAU2 chromatid cohesion factor homolog OS=Mus musculus OX=10090 GN=Mau2 PE=1 SV=3	1	0	910696	29331.2	0.0276278	1	0.0143059	31.0487	4.95646	1.13268e+06	625935	973468	29331.2	29331.2	29331.2	1.13268e+06	625935	973468
Zbtb18	Q9WUK6	Zinc finger and BTB domain-containing protein 18 OS=Mus musculus OX=10090 GN=Zbtb18 PE=1 SV=1	1	9.37	4.01132e+06	1.09863e+07	0.0138408	1		0.365122	-1.45355	5.86368e+06	1.64455e+06	4.52574e+06	9.66364e+06	1.31854e+07	1.01098e+07	5.86368e+06	1.64455e+06	4.52574e+06	9.66364e+06	1.31854e+07	1.01098e+07
Cntnap5c	Q0V8T7	Contactin-associated protein like 5-3 OS=Mus musculus OX=10090 GN=Cntnap5c PE=2 SV=1	1	0	3.5177e+06	752304	0.0263034	1	0.0832645	4.67591	2.22525	2.82793e+06	3.74308e+06	3.9821e+06	29331.2	29331.2	2.19825e+06	2.82793e+06	3.74308e+06	3.9821e+06			2.19825e+06
Troap	B7ZNG4	Tastin OS=Mus musculus OX=10090 GN=Troap PE=2 SV=1	1	1.78	1.41603e+07	4.20719e+06	0.0317429	1	0.273322	3.36574	1.75092	1.56296e+07	1.14356e+07	1.54157e+07	29331.2	3.18477e+06	9.40746e+06	1.56296e+07	1.14356e+07	1.54157e+07		3.18477e+06	9.40746e+06
Fig4	Q91WF7	Polyphosphoinositide phosphatase OS=Mus musculus OX=10090 GN=Fig4 PE=1 SV=1	1	0	565912	117702	0.0194242	1	0.0832645	4.808	2.26544	644302	407860	645573	29331.2	29331.2	294444	644302	407860	645573			294444
Polr3c	Q9D483	DNA-directed RNA polymerase III subunit RPC3 OS=Mus musculus OX=10090 GN=Polr3c PE=1 SV=1	1	0	117376	1.1848e+06	0.0195705	1	0.0832645	0.0990686	-3.33543	29331.2	29331.2	293467	1.71155e+06	1.01569e+06	827161			293467	1.71155e+06	1.01569e+06	827161
Pirt	Q8BFY0	Phosphoinositide-interacting protein OS=Mus musculus OX=10090 GN=Pirt PE=1 SV=1	1	0	1.67559e+06	29331.2	0.0273904	1	0.0143059	57.1264	5.83609	1.86512e+06	1.12778e+06	2.03387e+06	29331.2	29331.2	29331.2	1.86512e+06	1.12778e+06	2.03387e+06
Wdr35	Q8BND3	WD repeat-containing protein 35 OS=Mus musculus OX=10090 GN=Wdr35 PE=1 SV=3	1	1.98	907838	29331.2	1.47397e-05	0.0759096	0.0143059	30.9513	4.95193	913939	907280	902296	29331.2	29331.2	29331.2	913939	907280	902296
Tom1l2	Q5SRX1	TOM1-like protein 2 OS=Mus musculus OX=10090 GN=Tom1l2 PE=1 SV=1	3	42.8	446927	29331.2	0.316373	1	0.0143059	15.2372	3.92953	1.07306e+06	197883	69834.8	29331.2	29331.2	29331.2	1.07306e+06	197883	69834.8
Apcs	P12246	Serum amyloid P-component OS=Mus musculus OX=10090 GN=Apcs PE=1 SV=2	2	9.72	29331.2	890713	0.202532	1	0.0143059	0.0329301	-4.92445	29331.2	29331.2	29331.2	1.76301e+06	196836	712291				1.76301e+06	196836	712291
Synpo	Q8CC35	Synaptopodin OS=Mus musculus OX=10090 GN=Synpo PE=1 SV=2	1	2.36	908073	29331.2	0.0626039	1	0.0143059	30.9593	4.9523	1.36457e+06	739679	619966	29331.2	29331.2	29331.2	1.36457e+06	739679	619966
Igsf3	Q6ZQA6	Immunoglobulin superfamily member 3 OS=Mus musculus OX=10090 GN=Igsf3 PE=1 SV=2	2	0	1.19614e+06	29331.2	0.127993	1	0.0143059	40.7803	5.3498	324978	1.35912e+06	1.9043e+06	29331.2	29331.2	29331.2	324978	1.35912e+06	1.9043e+06
Dnal1	Q05A62	Dynein axonemal light chain 1 OS=Mus musculus OX=10090 GN=Dnal1 PE=1 SV=2	1	0	1.04961e+06	29331.2	0.250857	1	0.0143059	35.7849	5.16128	2.30342e+06	218238	627187	29331.2	29331.2	29331.2	2.30342e+06	218238	627187
Fbxo30	Q8BJL1	F-box only protein 30 OS=Mus musculus OX=10090 GN=Fbxo30 PE=1 SV=2	1	1.76	662433	29331.2	0.0952328	1	0.0143059	22.5846	4.49727	1.08003e+06	404244	503030	29331.2	29331.2	29331.2	1.08003e+06	404244	503030

## Sheet: ARA+4Gy_vs_4Gy
GeneName	Accession	Description	#.Unique.Peptides	Score	MEAN A	MEAN N	P-VALUE	Q-VALUE	P-VALUE-chitest	FOLD CHANGE	LOG_FOLDCHANGE	normalized_A2	normalized_A3	normalized_A4	normalized_N2	normalized_N3	normalized_N4	ori_A2	ori_A3	ori_A4	ori_N2	ori_N3	ori_N4
Itgb4	A2A863	Integrin beta-4 OS=Mus musculus OX=10090 GN=Itgb4 PE=1 SV=1	45	370.33	1.44589e+08	8.21405e+07	0.0285765	0.800829		1.76027	0.815795	1.71265e+08	1.32823e+08	1.29679e+08	7.201e+07	1.07931e+08	6.64807e+07	1.71265e+08	1.32823e+08	1.29679e+08	7.201e+07	1.07931e+08	6.64807e+07
Itga6	Q61739	Integrin alpha-6 OS=Mus musculus OX=10090 GN=Itga6 PE=1 SV=3	26	315.56	1.19951e+08	7.06219e+07	0.0161408	0.800829		1.69849	0.764253	1.33505e+08	1.18307e+08	1.08039e+08	6.11163e+07	9.03581e+07	6.03912e+07	1.33505e+08	1.18307e+08	1.08039e+08	6.11163e+07	9.03581e+07	6.03912e+07
Hmcn2	A2AJ76	Hemicentin-2 OS=Mus musculus OX=10090 GN=Hmcn2 PE=1 SV=1	36	182.81	6.65881e+07	3.574e+07	0.0232399	0.800829		1.86312	0.897723	7.65849e+07	6.08709e+07	6.23084e+07	3.72552e+07	3.46919e+07	3.5273e+07	7.65849e+07	6.08709e+07	6.23084e+07	3.72552e+07	3.46919e+07	3.5273e+07
Maob	Q8BW75	Amine oxidase [flavin-containing] B OS=Mus musculus OX=10090 GN=Maob PE=1 SV=4	13	213.02	4.51767e+07	1.21999e+08	0.0424244	0.800829		0.370304	-1.43322	3.64091e+07	4.26685e+07	5.64527e+07	1.09559e+08	8.54608e+07	1.70978e+08	3.64091e+07	4.26685e+07	5.64527e+07	1.09559e+08	8.54608e+07	1.70978e+08
Copg2	Q9QXK3	Coatomer subunit gamma-2 OS=Mus musculus OX=10090 GN=Copg2 PE=1 SV=1	8	120.57	1.37326e+07	2.48525e+07	0.0160799	0.800829		0.552562	-0.855791	1.48662e+07	1.54954e+07	1.08361e+07	2.44684e+07	2.09654e+07	2.91238e+07	1.48662e+07	1.54954e+07	1.08361e+07	2.44684e+07	2.09654e+07	2.91238e+07
Cavin3	Q91VJ2	Caveolae-associated protein 3 OS=Mus musculus OX=10090 GN=Cavin3 PE=1 SV=1	11	191.18	1.64296e+08	9.59241e+07	0.0345173	0.800829		1.71277	0.776334	1.57912e+08	1.49253e+08	1.85723e+08	5.85696e+07	1.12638e+08	1.16565e+08	1.57912e+08	1.49253e+08	1.85723e+08	5.85696e+07	1.12638e+08	1.16565e+08
Mprip	P97434	Myosin phosphatase Rho-interacting protein OS=Mus musculus OX=10090 GN=Mprip PE=1 SV=2	11	88.87	1.80576e+07	8.01964e+06	0.031668	0.800829		2.25167	1.17099	1.78555e+07	1.357e+07	2.27472e+07	5.62772e+06	1.10635e+07	7.36776e+06	1.78555e+07	1.357e+07	2.27472e+07	5.62772e+06	1.10635e+07	7.36776e+06
Itih3	Q61704	Inter-alpha-trypsin inhibitor heavy chain H3 OS=Mus musculus OX=10090 GN=Itih3 PE=1 SV=3	10	75.29	3.9286e+07	1.9012e+07	0.0128109	0.800829		2.06638	1.0471	3.66787e+07	4.42687e+07	3.69105e+07	2.70307e+07	1.44175e+07	1.55878e+07	3.66787e+07	4.42687e+07	3.69105e+07	2.70307e+07	1.44175e+07	1.55878e+07
Csnk2a2	O54833	Casein kinase II subunit alpha' OS=Mus musculus OX=10090 GN=Csnk2a2 PE=1 SV=1	7	35.46	1.84385e+07	1.07333e+07	0.0381103	0.800829		1.71788	0.780631	1.96181e+07	2.03709e+07	1.53265e+07	1.35027e+07	1.18015e+07	6.89559e+06	1.96181e+07	2.03709e+07	1.53265e+07	1.35027e+07	1.18015e+07	6.89559e+06
Dnm1	P39053	Dynamin-1 OS=Mus musculus OX=10090 GN=Dnm1 PE=1 SV=2	3	86.82	4.02861e+06	1.71191e+06	0.0309929	0.800829		2.35328	1.23468	3.92986e+06	3.5652e+06	4.59077e+06	2.15372e+06	2.53771e+06	444294	3.92986e+06	3.5652e+06	4.59077e+06	2.15372e+06	2.53771e+06	444294
Comt	O88587	Catechol O-methyltransferase OS=Mus musculus OX=10090 GN=Comt PE=1 SV=2	6	69.82	1.19996e+08	4.85294e+07	0.0208332	0.800829		2.47265	1.30606	1.22404e+08	1.05286e+08	1.32299e+08	2.20729e+07	8.1943e+07	4.15724e+07	1.22404e+08	1.05286e+08	1.32299e+08	2.20729e+07	8.1943e+07	4.15724e+07
Cisd1	Q91WS0	CDGSH iron-sulfur domain-containing protein 1 OS=Mus musculus OX=10090 GN=Cisd1 PE=1 SV=1	4	73.54	1.25448e+07	2.09214e+07	0.0347597	0.800829		0.599615	-0.737891	1.29223e+07	1.15725e+07	1.31395e+07	1.77859e+07	1.88532e+07	2.61251e+07	1.29223e+07	1.15725e+07	1.31395e+07	1.77859e+07	1.88532e+07	2.61251e+07
Gtpbp1	O08582	GTP-binding protein 1 OS=Mus musculus OX=10090 GN=Gtpbp1 PE=1 SV=2	4	38.37	7.94244e+06	3.29291e+06	0.0109047	0.800829		2.41198	1.27022	8957250	7.16872e+06	7.70136e+06	1.74331e+06	4.82436e+06	3.31107e+06	8957250	7.16872e+06	7.70136e+06	1.74331e+06	4.82436e+06	3.31107e+06
Krt35	Q497I4	Keratin, type I cuticular Ha5 OS=Mus musculus OX=10090 GN=Krt35 PE=1 SV=1	6	37.62	3.87129e+06	1.35183e+06	0.0439186	0.800829		2.86373	1.5179	4.66227e+06	2.52757e+06	4.42403e+06	405251	2.29084e+06	1.35941e+06	4.66227e+06	2.52757e+06	4.42403e+06	405251	2.29084e+06	1.35941e+06
Ugt1a6	Q64435	UDP-glucuronosyltransferase 1-6 OS=Mus musculus OX=10090 GN=Ugt1a6 PE=1 SV=1	2	48.67	2.33907e+06	1.00278e+06	0.0483238	0.800829		2.3326	1.22194	1871951	1.91659e+06	3.22869e+06	877409	1.33504e+06	795877	1871951	1.91659e+06	3.22869e+06	877409	1.33504e+06	795877
Mtnd4	P03911	NADH-ubiquinone oxidoreductase chain 4 OS=Mus musculus OX=10090 GN=Mtnd4 PE=1 SV=1	4	38.18	7.84614e+07	4.02413e+07	0.0191793	0.800829		1.94977	0.963307	7.95429e+07	6.08613e+07	9.49799e+07	3.63787e+07	4.32374e+07	4.11076e+07	7.95429e+07	6.08613e+07	9.49799e+07	3.63787e+07	4.32374e+07	4.11076e+07
Procr	Q64695	Endothelial protein C receptor OS=Mus musculus OX=10090 GN=Procr PE=1 SV=3	2	109.47	1.31373e+07	6.53514e+06	0.00292737	0.800829		2.01025	1.00738	1.14093e+07	1.37245e+07	1.42782e+07	7.30027e+06	5.55147e+06	6.7537e+06	1.14093e+07	1.37245e+07	1.42782e+07	7.30027e+06	5.55147e+06	6.7537e+06
Prrc1	Q3UPH1	Protein PRRC1 OS=Mus musculus OX=10090 GN=Prrc1 PE=1 SV=1	4	57.96	7.25502e+06	3.86194e+06	0.0262769	0.800829		1.87859	0.909653	7.42381e+06	6.28085e+06	8.06042e+06	3.48043e+06	5.46525e+06	2.64016e+06	7.42381e+06	6.28085e+06	8.06042e+06	3.48043e+06	5.46525e+06	2.64016e+06
Pdgfrb	P05622	Platelet-derived growth factor receptor beta OS=Mus musculus OX=10090 GN=Pdgfrb PE=1 SV=2	5	39.47	8.60112e+06	3.60061e+06	0.0338832	0.800829		2.3888	1.25628	10192721	6.47709e+06	9.13355e+06	1.53557e+06	5.41179e+06	3.85447e+06	10192721	6.47709e+06	9.13355e+06	1.53557e+06	5.41179e+06	3.85447e+06
Sntb1	Q99L88	Beta-1-syntrophin OS=Mus musculus OX=10090 GN=Sntb1 PE=1 SV=4	5	25.03	6.93152e+06	2.91785e+06	0.0388886	0.800829		2.37556	1.24827	6.95328e+06	4.76146e+06	9.07983e+06	2.59299e+06	3.80988e+06	2.35068e+06	6.95328e+06	4.76146e+06	9.07983e+06	2.59299e+06	3.80988e+06	2.35068e+06
Fth1	P09528	Ferritin heavy chain OS=Mus musculus OX=10090 GN=Fth1 PE=1 SV=2	4	15.59	5.07763e+06	8.75623e+06	0.0115259	0.800829		0.579887	-0.786156	5.26156e+06	5.24077e+06	4.73056e+06	8.9663e+06	7.25262e+06	1.00498e+07	5.26156e+06	5.24077e+06	4.73056e+06	8.9663e+06	7.25262e+06	1.00498e+07
Matn2	O08746	Matrilin-2 OS=Mus musculus OX=10090 GN=Matn2 PE=2 SV=2	7	19.61	6.51521e+06	3.53343e+06	0.0107118	0.800829		1.84388	0.882744	7.53065e+06	5.70764e+06	6.30736e+06	2.76219e+06	3.9161e+06	3.92199e+06	7.53065e+06	5.70764e+06	6.30736e+06	2.76219e+06	3.9161e+06	3.92199e+06
Nfu1	Q9QZ23	NFU1 iron-sulfur cluster scaffold homolog, mitochondrial OS=Mus musculus OX=10090 GN=Nfu1 PE=1 SV=2	3	9.81	5.17573e+06	2.82034e+06	0.0224535	0.800829		1.83514	0.875891	4878560	5.38329e+06	5.26534e+06	1.95801e+06	4.05528e+06	2.44774e+06	4878560	5.38329e+06	5.26534e+06	1.95801e+06	4.05528e+06	2.44774e+06
Adamdec1	Q9R0X2	ADAM DEC1 OS=Mus musculus OX=10090 GN=Adamdec1 PE=2 SV=1	5	34.12	1.28002e+07	6.58928e+06	0.0245023	0.800829		1.94259	0.957979	1.50566e+07	1.03413e+07	1.30028e+07	6.11275e+06	8.72305e+06	4.93204e+06	1.50566e+07	1.03413e+07	1.30028e+07	6.11275e+06	8.72305e+06	4.93204e+06
Exosc1	Q9DAA6	Exosome complex component CSL4 OS=Mus musculus OX=10090 GN=Exosc1 PE=1 SV=1	4	23.67	4.61604e+06	2.47683e+06	0.036503	0.800829		1.86369	0.898162	4.16253e+06	5.48021e+06	4.2054e+06	3.13431e+06	2.89053e+06	1.40565e+06	4.16253e+06	5.48021e+06	4.2054e+06	3.13431e+06	2.89053e+06	1.40565e+06
Rab4a	P56371	Ras-related protein Rab-4A OS=Mus musculus OX=10090 GN=Rab4a PE=1 SV=2	2	44.47	1.55703e+06	2.83325e+06	0.0356829	0.800829		0.549558	-0.863656	1.40445e+06	1.57191e+06	1.69474e+06	3.6205e+06	2.3079e+06	2.57134e+06	1.40445e+06	1.57191e+06	1.69474e+06	3.6205e+06	2.3079e+06	2.57134e+06
Rap2b	P61226	Ras-related protein Rap-2b OS=Mus musculus OX=10090 GN=Rap2b PE=1 SV=1	1	39.05	2.464e+06	645579	0.0470698	0.800829	0.0832645	3.81673	1.93234	2.8186e+06	2.29024e+06	2.28317e+06	29331.2	1.87808e+06	29331.2	2.8186e+06	2.29024e+06	2.28317e+06		1.87808e+06
Mbl2	P41317	Mannose-binding protein C OS=Mus musculus OX=10090 GN=Mbl2 PE=1 SV=2	3	14.73	9.60544e+06	4.53996e+06	0.0459846	0.800829		2.11576	1.08117	8503264	1.23349e+07	7.97811e+06	3.62944e+06	6.76732e+06	3.22312e+06	8503264	1.23349e+07	7.97811e+06	3.62944e+06	6.76732e+06	3.22312e+06
Prkaa1	Q5EG47	5'-AMP-activated protein kinase catalytic subunit alpha-1 OS=Mus musculus OX=10090 GN=Prkaa1 PE=1 SV=2	3	17.36	5.45639e+06	2.09441e+06	0.0430654	0.800829	0.273322	2.60521	1.3814	5.50871e+06	4.56749e+06	6.29297e+06	29331.2	3.2715e+06	2.98241e+06	5.50871e+06	4.56749e+06	6.29297e+06		3.2715e+06	2.98241e+06
Pald1	P70261	Paladin OS=Mus musculus OX=10090 GN=Pald1 PE=1 SV=1	3	7.2	2.36411e+06	1.36154e+06	0.0182416	0.800829		1.73635	0.79606	2.48643e+06	2.02377e+06	2.58213e+06	1.35261e+06	1.70335e+06	1.02866e+06	2.48643e+06	2.02377e+06	2.58213e+06	1.35261e+06	1.70335e+06	1.02866e+06
Slc2a13	Q3UHK1	Proton myo-inositol cotransporter OS=Mus musculus OX=10090 GN=Slc2a13 PE=1 SV=2	2	25.85	743559	280798	0.0335001	0.800829	0.273322	2.64802	1.40492	739738	802539	688402	29331.2	519634	293428	739738	802539	688402		519634	293428
Spag7	Q7TNE3	Sperm-associated antigen 7 OS=Mus musculus OX=10090 GN=Spag7 PE=1 SV=1	3	10.6	7.00464e+06	4.17828e+06	0.00446015	0.800829		1.67644	0.745402	7.78647e+06	6.90664e+06	6.32081e+06	4.55175e+06	4.25488e+06	3.7282e+06	7.78647e+06	6.90664e+06	6.32081e+06	4.55175e+06	4.25488e+06	3.7282e+06
	P18525	Ig heavy chain V region 5-84 OS=Mus musculus OX=10090 PE=1 SV=1	1	20.42	1.61412e+06	3.5911e+06	0.0270019	0.800829		0.449477	-1.15368	1.67718e+06	1.40824e+06	1.75693e+06	3.98503e+06	4.32041e+06	2.46785e+06	1.67718e+06	1.40824e+06	1.75693e+06	3.98503e+06	4.32041e+06	2.46785e+06
Hmgcs1	Q8JZK9	Hydroxymethylglutaryl-CoA synthase, cytoplasmic OS=Mus musculus OX=10090 GN=Hmgcs1 PE=1 SV=1	2	36.33	2.50713e+06	1.31093e+06	0.0463905	0.800829		1.91248	0.935443	2.61315e+06	2.9129e+06	1.99534e+06	922858	1.94835e+06	1.06159e+06	2.61315e+06	2.9129e+06	1.99534e+06	922858	1.94835e+06	1.06159e+06
Scoc	Q78YZ6	Short coiled-coil protein OS=Mus musculus OX=10090 GN=Scoc PE=1 SV=1	1	4.1	754125	197002	0.0437447	0.800829	0.0832645	3.82801	1.9366	714376	617313	930686	29331.2	532343	29331.2	714376	617313	930686		532343
Ddah1	Q9CWS0	N(G),N(G)-dimethylarginine dimethylaminohydrolase 1 OS=Mus musculus OX=10090 GN=Ddah1 PE=1 SV=3	3	23.73	4.9414e+06	1.38075e+06	0.0340138	0.800829		3.57878	1.83947	4.701e+06	3.3494e+06	6.77381e+06	1.13592e+06	2.38435e+06	621983	4.701e+06	3.3494e+06	6.77381e+06	1.13592e+06	2.38435e+06	621983
Sptlc2	P97363	Serine palmitoyltransferase 2 OS=Mus musculus OX=10090 GN=Sptlc2 PE=1 SV=2	2	17.33	2.71436e+06	5.60949e+06	0.0445968	0.800829		0.483886	-1.04726	2.31903e+06	3.70092e+06	2.12312e+06	6.44863e+06	3.8691e+06	6.51075e+06	2.31903e+06	3.70092e+06	2.12312e+06	6.44863e+06	3.8691e+06	6.51075e+06
Mbnl1	Q9JKP5	Muscleblind-like protein 1 OS=Mus musculus OX=10090 GN=Mbnl1 PE=1 SV=1	1	18.69	734248	111157	0.0178489	0.800829	0.0832645	6.60552	2.72367	643143	1.0058e+06	553798	29331.2	274807	29331.2	643143	1.0058e+06	553798		274807
Irf6	P97431	Interferon regulatory factor 6 OS=Mus musculus OX=10090 GN=Irf6 PE=1 SV=2	4	22.1	5.26532e+06	2.10505e+06	0.0198522	0.800829		2.50128	1.32267	6.12613e+06	5.17313e+06	4.49671e+06	815659	3.20513e+06	2.29436e+06	6.12613e+06	5.17313e+06	4.49671e+06	815659	3.20513e+06	2.29436e+06
Slc1a4	O35874	Neutral amino acid transporter A OS=Mus musculus OX=10090 GN=Slc1a4 PE=1 SV=1	3	7.52	4.27948e+06	2.53928e+06	0.0276325	0.800829		1.68531	0.753013	4.07072e+06	5.23776e+06	3.52996e+06	2.72603e+06	2.37938e+06	2.51245e+06	4.07072e+06	5.23776e+06	3.52996e+06	2.72603e+06	2.37938e+06	2.51245e+06
Pkd2	O35245	Polycystin-2 OS=Mus musculus OX=10090 GN=Pkd2 PE=1 SV=2	3	10.4	2.61861e+06	1.42349e+06	0.0357782	0.800829		1.83957	0.879372	2.51579e+06	2.0497e+06	3.29034e+06	1.68043e+06	1.29896e+06	1.29107e+06	2.51579e+06	2.0497e+06	3.29034e+06	1.68043e+06	1.29896e+06	1.29107e+06
Specc1l	Q2KN98	Cytospin-A OS=Mus musculus OX=10090 GN=Specc1l PE=1 SV=1	1	5.36	1.07243e+06	355905	0.0437001	0.800829	0.273322	3.01324	1.59132	1.15831e+06	772090	1.28689e+06	692898	345486	29331.2	1.15831e+06	772090	1.28689e+06	692898	345486
Nfkb2	Q9WTK5	Nuclear factor NF-kappa-B p100 subunit OS=Mus musculus OX=10090 GN=Nfkb2 PE=1 SV=1	3	10.17	2.44979e+06	702536	0.02658	0.800829		3.48707	1.80202	3.03488e+06	2.72578e+06	1.58872e+06	370468	1.21009e+06	527051	3.03488e+06	2.72578e+06	1.58872e+06	370468	1.21009e+06	527051
Thsd4	Q3UTY6	Thrombospondin type-1 domain-containing protein 4 OS=Mus musculus OX=10090 GN=Thsd4 PE=1 SV=2	3	2.31	1.37007e+06	241088	0.00367569	0.800829	0.273322	5.68285	2.50661	1.28733e+06	1.62721e+06	1.19566e+06	29331.2	480277	213657	1.28733e+06	1.62721e+06	1.19566e+06		480277	213657
Gucy2c	Q3UWA6	Guanylyl cyclase C OS=Mus musculus OX=10090 GN=Gucy2c PE=2 SV=1	3	18.66	2.89074e+06	7.21042e+06	0.0343709	0.800829		0.400912	-1.31864	2.25486e+06	4.79257e+06	1.6248e+06	6.91702e+06	5.69892e+06	9.01532e+06	2.25486e+06	4.79257e+06	1.6248e+06	6.91702e+06	5.69892e+06	9.01532e+06
Kbtbd11	Q8BNW9	Kelch repeat and BTB domain-containing protein 11 OS=Mus musculus OX=10090 GN=Kbtbd11 PE=1 SV=3	3	12.36	4.68032e+06	2.08533e+06	0.0357645	0.800829		2.2444	1.16633	5564511	3.74377e+06	4.73268e+06	2.30677e+06	3.07775e+06	871474	5564511	3.74377e+06	4.73268e+06	2.30677e+06	3.07775e+06	871474
Rfc4	Q99J62	Replication factor C subunit 4 OS=Mus musculus OX=10090 GN=Rfc4 PE=1 SV=1	3	6.46	6.57016e+06	3.018e+06	0.000466923	0.800829		2.17699	1.12234	6920944	6.37729e+06	6.41225e+06	2.45241e+06	3.40809e+06	3.1935e+06	6920944	6.37729e+06	6.41225e+06	2.45241e+06	3.40809e+06	3.1935e+06
Dr1	Q91WV0	Protein Dr1 OS=Mus musculus OX=10090 GN=Dr1 PE=1 SV=1	2	11.34	5.05823e+06	1.67883e+06	0.0320448	0.800829	0.273322	3.01296	1.59118	5339528	4.53567e+06	5.29949e+06	29331.2	3.52473e+06	1.48242e+06	5339528	4.53567e+06	5.29949e+06		3.52473e+06	1.48242e+06
Cers6	Q8C172	Ceramide synthase 6 OS=Mus musculus OX=10090 GN=Cers6 PE=1 SV=1	4	13.97	5.46149e+06	1.10364e+07	0.0271624	0.800829		0.49486	-1.01491	4.91018e+06	7.25645e+06	4.21785e+06	1.37451e+07	9.61056e+06	9.75364e+06	4.91018e+06	7.25645e+06	4.21785e+06	1.37451e+07	9.61056e+06	9.75364e+06
Mmrn1	B2RPV6	Multimerin-1 OS=Mus musculus OX=10090 GN=Mmrn1 PE=1 SV=2	2	4.17	1.5231e+06	369745	0.00900619	0.800829	0.273322	4.11932	2.04241	1.77701e+06	1.48465e+06	1.30763e+06	29331.2	355100	724803	1.77701e+06	1.48465e+06	1.30763e+06		355100	724803
Edc3	Q8K2D3	Enhancer of mRNA-decapping protein 3 OS=Mus musculus OX=10090 GN=Edc3 PE=1 SV=1	1	3.59	261938	29331.2	0.00545047	0.800829	0.0143059	8.93035	3.15872	291050	231371	263393	29331.2	29331.2	29331.2	291050	231371	263393
Ints4	Q8CIM8	Integrator complex subunit 4 OS=Mus musculus OX=10090 GN=Ints4 PE=1 SV=1	1	3.01	314245	83143.4	0.0471162	0.800829	0.0832645	3.77955	1.91822	373934	191778	377023	29331.2	29331.2	190768	373934	191778	377023			190768
Atxn2	O70305	Ataxin-2 OS=Mus musculus OX=10090 GN=Atxn2 PE=1 SV=1	2	5.23	557288	82338.7	0.00323874	0.800829	0.0832645	6.76825	2.75878	550478	468120	653267	29331.2	29331.2	188354	550478	468120	653267			188354
Gpx8	Q9D7B7	Probable glutathione peroxidase 8 OS=Mus musculus OX=10090 GN=Gpx8 PE=1 SV=1	2	7.54	2.08587e+06	710843	0.0331281	0.800829		2.93436	1.55305	2.03874e+06	1.50315e+06	2.71571e+06	426515	1.20874e+06	497275	2.03874e+06	1.50315e+06	2.71571e+06	426515	1.20874e+06	497275
	P03976	Ig kappa chain V-II region 17S29.1 OS=Mus musculus OX=10090 PE=1 SV=1	1	19.36	4.96637e+06	2.38056e+06	0.029716	0.800829		2.08622	1.06089	6048602	5.24192e+06	3.60859e+06	1.77206e+06	2.58351e+06	2.78611e+06	6048602	5.24192e+06	3.60859e+06	1.77206e+06	2.58351e+06	2.78611e+06
Rilpl1	Q9JJC6	RILP-like protein 1 OS=Mus musculus OX=10090 GN=Rilpl1 PE=1 SV=1	1	11.08	559752	29331.2	0.000929316	0.800829	0.0143059	19.0838	4.25428	546005	591998	541254	29331.2	29331.2	29331.2	546005	591998	541254
Fgf2	P15655	Fibroblast growth factor 2 OS=Mus musculus OX=10090 GN=Fgf2 PE=1 SV=1	2	11.9	1.92722e+06	797037	0.0467993	0.800829		2.41799	1.27381	2.32795e+06	1.26019e+06	2.19353e+06	404301	849460	1.13735e+06	2.32795e+06	1.26019e+06	2.19353e+06	404301	849460	1.13735e+06
Saraf	Q8R3Q0	Store-operated calcium entry-associated regulatory factor OS=Mus musculus OX=10090 GN=Saraf PE=1 SV=2	1	2.26	679493	247594	0.0457324	0.800829	0.273322	2.74438	1.45648	808301	742148	488031	29331.2	419139	294312	808301	742148	488031		419139	294312
Syt2	P46097	Synaptotagmin-2 OS=Mus musculus OX=10090 GN=Syt2 PE=1 SV=1	1	3.7	1.08513e+06	412619	0.0380334	0.800829	0.273322	2.62986	1.39499	1.26331e+06	1.08676e+06	905321	29331.2	664637	543889	1.26331e+06	1.08676e+06	905321		664637	543889
Ints14	Q8R3P6	Integrator complex subunit 14 OS=Mus musculus OX=10090 GN=Ints14 PE=1 SV=1	1	11.09	395945	29331.2	0.00808281	0.800829	0.0143059	13.4991	3.75479	357452	368417	461965	29331.2	29331.2	29331.2	357452	368417	461965
Smarcd1	Q61466	SWI/SNF-related matrix-associated actin-dependent regulator of chromatin subfamily D member 1 OS=Mus musculus OX=10090 GN=Smarcd1 PE=1 SV=3	2	3.63	1.02322e+06	169449	0.0265165	0.800829	0.0832645	6.03852	2.5942	634885	1.09997e+06	1.3348e+06	29331.2	29331.2	449684	634885	1.09997e+06	1.3348e+06			449684
Clec14a	Q8VCP9	C-type lectin domain family 14 member A OS=Mus musculus OX=10090 GN=Clec14a PE=1 SV=2	3	1.68	2.98855e+06	925949	0.0220395	0.800829	0.273322	3.22755	1.69044	3.31543e+06	2.58216e+06	3.06806e+06	29331.2	1.8467e+06	901813	3.31543e+06	2.58216e+06	3.06806e+06		1.8467e+06	901813
Supv3l1	Q80YD1	ATP-dependent RNA helicase SUPV3L1, mitochondrial OS=Mus musculus OX=10090 GN=Supv3l1 PE=1 SV=1	2	3.89	1.07297e+07	6.38359e+06	9.39817e-05	0.484006		1.68083	0.749172	1.08431e+07	1.08314e+07	1.05147e+07	6.48564e+06	6.76237e+06	5.90275e+06	1.08431e+07	1.08314e+07	1.05147e+07	6.48564e+06	6.76237e+06	5.90275e+06
S100a6	P14069	Protein S100-A6 OS=Mus musculus OX=10090 GN=S100a6 PE=1 SV=3	2	25.14	1.0954e+08	5.77708e+07	0.0362757	0.800829		1.89612	0.923052	100297118	1.144e+08	1.13924e+08	3.81014e+07	8.95872e+07	4.56237e+07	100297118	1.144e+08	1.13924e+08	3.81014e+07	8.95872e+07	4.56237e+07
Fam91a1	Q3UVG3	Protein FAM91A1 OS=Mus musculus OX=10090 GN=Fam91a1 PE=1 SV=1	1	12.7	7.01976e+06	1.74879e+07	0.0186798	0.800829		0.401407	-1.31686	4.77613e+06	9.00212e+06	7.28104e+06	2.09903e+07	1.27803e+07	1.8693e+07	4.77613e+06	9.00212e+06	7.28104e+06	2.09903e+07	1.27803e+07	1.8693e+07
Dennd2a	Q8C4S8	DENN domain-containing protein 2A OS=Mus musculus OX=10090 GN=Dennd2a PE=1 SV=1	1	2.38	1.39426e+06	29331.2	0.0163378	0.800829	0.0143059	47.5349	5.57091	1747186	1.20434e+06	1.23124e+06	29331.2	29331.2	29331.2	1747186	1.20434e+06	1.23124e+06
Dpagt1	P42867	UDP-N-acetylglucosamine--dolichyl-phosphate N-acetylglucosaminephosphotransferase OS=Mus musculus OX=10090 GN=Dpagt1 PE=1 SV=2	1	2.16	326255	93258.3	0.0377746	0.800829	0.0832645	3.4984	1.8067	274289	296170	408306	29331.2	221113	29331.2	274289	296170	408306		221113
Sdc1	P18828	Syndecan-1 OS=Mus musculus OX=10090 GN=Sdc1 PE=1 SV=1	1	0	260768	1.17541e+06	0.0303523	0.800829	0.0832645	0.221853	-2.17232	29331.2	29331.2	723643	1.27214e+06	872417	1.38167e+06			723643	1.27214e+06	872417	1.38167e+06
Ag2	Q3UPL5	Uncharacterized protein C11orf96 homolog OS=Mus musculus OX=10090 GN=Ag2 PE=1 SV=2	1	5.03	1.41768e+06	319749	0.0254814	0.800829	0.0832645	4.43372	2.14852	1.40318e+06	1.20953e+06	1.64031e+06	29331.2	29331.2	900584	1.40318e+06	1.20953e+06	1.64031e+06			900584
Myzap	Q3UIJ9	Myocardial zonula adherens protein OS=Mus musculus OX=10090 GN=Myzap PE=1 SV=1	1	2.38	408481	102114	0.0155586	0.800829	0.0832645	4.00024	2.00009	420102	367618	437725	29331.2	29331.2	247680	420102	367618	437725			247680
Cadps	Q80TJ1	Calcium-dependent secretion activator 1 OS=Mus musculus OX=10090 GN=Cadps PE=1 SV=3	1	6.49	4.69089e+07	1.37491e+07	0.0312908	0.800829		3.41179	1.77053	46053112	3.18785e+07	6.27951e+07	7.91869e+06	2.35018e+07	9.82667e+06	46053112	3.18785e+07	6.27951e+07	7.91869e+06	2.35018e+07	9.82667e+06
Gpm6a	P35802	Neuronal membrane glycoprotein M6-a OS=Mus musculus OX=10090 GN=Gpm6a PE=1 SV=1	1	2.05	1.37146e+06	329799	0.0269466	0.800829	0.0832645	4.15846	2.05605	1331478	1.47725e+06	1.30564e+06	29331.2	29331.2	930735	1331478	1.47725e+06	1.30564e+06			930735
Cdc42bpg	Q80UW5	Serine/threonine-protein kinase MRCK gamma OS=Mus musculus OX=10090 GN=Cdc42bpg PE=1 SV=2	1	1.96	484048	1.45471e+06	0.0231564	0.800829	0.273322	0.332746	-1.58751	29331.2	663297	759514	1.41716e+06	1.22443e+06	1.72253e+06		663297	759514	1.41716e+06	1.22443e+06	1.72253e+06
Phlda3	Q9WV95	Pleckstrin homology-like domain family A member 3 OS=Mus musculus OX=10090 GN=Phlda3 PE=1 SV=1	1	2.05	176075	893989	0.0151731	0.800829	0.0832645	0.196955	-2.34406	29331.2	469564	29331.2	923845	712061	1.04606e+06		469564		923845	712061	1.04606e+06
Stxbp6	Q8R3T5	Syntaxin-binding protein 6 OS=Mus musculus OX=10090 GN=Stxbp6 PE=1 SV=1	1	0	824103	29331.2	0.00763655	0.800829	0.0143059	28.0964	4.81232	880290	906784	685236	29331.2	29331.2	29331.2	880290	906784	685236
Cir1	Q9DA19	Corepressor interacting with RBPJ 1 OS=Mus musculus OX=10090 GN=Cir1 PE=1 SV=2	1	11.1	5.66792e+06	1.00743e+07	0.0324665	0.800829		0.56261	-0.829792	6.26175e+06	7.46724e+06	3.27477e+06	9.38727e+06	9.62641e+06	1.12093e+07	6.26175e+06	7.46724e+06	3.27477e+06	9.38727e+06	9.62641e+06	1.12093e+07
Stag3	O70576	Cohesin subunit SA-3 OS=Mus musculus OX=10090 GN=Stag3 PE=1 SV=2	1	7.28	1.81985e+06	1.00939e+06	0.0265825	0.800829		1.80292	0.850332	1.8092e+06	1.63432e+06	2.01604e+06	1.10009e+06	1.3176e+06	610493	1.8092e+06	1.63432e+06	2.01604e+06	1.10009e+06	1.3176e+06	610493
Tceal5	Q8CCT4	Transcription elongation factor A protein-like 5 OS=Mus musculus OX=10090 GN=Tceal5 PE=1 SV=1	1	0	703395	29331.2	0.035584	0.800829	0.0143059	23.9811	4.58383	504500	949648	656036	29331.2	29331.2	29331.2	504500	949648	656036
Fzd1	O70421	Frizzled-1 OS=Mus musculus OX=10090 GN=Fzd1 PE=1 SV=3	1	0	675866	235232	0.0205376	0.800829	0.273322	2.87319	1.52265	650497	622529	754573	29331.2	412568	263798	650497	622529	754573		412568	263798
Meis2	P97367	Homeobox protein Meis2 OS=Mus musculus OX=10090 GN=Meis2 PE=1 SV=2	1	1.89	613102	29331.2	0.00111389	0.800829	0.0143059	20.9027	4.38562	644088	618118	577100	29331.2	29331.2	29331.2	644088	618118	577100
Gja3	Q64448	Gap junction alpha-3 protein OS=Mus musculus OX=10090 GN=Gja3 PE=2 SV=4	1	22.47	3.0343e+07	1.59914e+07	0.045636	0.800829		1.89746	0.924067	3.42374e+07	2.95914e+07	2.72002e+07	6.9987e+06	1.91642e+07	2.18113e+07	3.42374e+07	2.95914e+07	2.72002e+07	6.9987e+06	1.91642e+07	2.18113e+07
Gsdma	Q9EST1	Gasdermin-A OS=Mus musculus OX=10090 GN=Gsdma PE=2 SV=1	1	5.38	2.3651e+06	1.29062e+06	0.0485357	0.800829		1.83253	0.873836	2561281	1.96088e+06	2.57315e+06	1.0889e+06	1.92714e+06	855833	2561281	1.96088e+06	2.57315e+06	1.0889e+06	1.92714e+06	855833
Eif4ebp1	Q60876	Eukaryotic translation initiation factor 4E-binding protein 1 OS=Mus musculus OX=10090 GN=Eif4ebp1 PE=1 SV=3	1	0	930881	319130	0.0331506	0.800829	0.273322	2.91694	1.54445	906768	805740	1.08014e+06	29331.2	631179	296880	906768	805740	1.08014e+06		631179	296880
Mfn2	Q80U63	Mitofusin-2 OS=Mus musculus OX=10090 GN=Mfn2 PE=1 SV=3	1	0	336744	1.40039e+06	0.0347686	0.800829	0.0832645	0.240464	-2.0561	951570	29331.2	29331.2	1.64341e+06	1.15272e+06	1.40505e+06	951570			1.64341e+06	1.15272e+06	1.40505e+06
Ca9	Q8VHB5	Carbonic anhydrase 9 OS=Mus musculus OX=10090 GN=Ca9 PE=2 SV=2	1	1.76	983773	29331.2	0.0659304	0.800829	0.0143059	33.5401	5.06782	1.1254e+06	1.34268e+06	483237	29331.2	29331.2	29331.2	1.1254e+06	1.34268e+06	483237
Esf1	Q3V1V3	ESF1 homolog OS=Mus musculus OX=10090 GN=Esf1 PE=1 SV=1	1	0	29331.2	1.39491e+06	0.256978	0.800829	0.0143059	0.0210273	-5.57159	29331.2	29331.2	29331.2	3.12773e+06	396433	660564				3.12773e+06	396433	660564
